# Supplementary material for: Three new remarkable species of the genus Endonura Cassagnau, 1979 from the Middle East and Central Asia (Collembola, Neanuridae, Neanurinae, Neanurini)
Source: Zookeys. 2017 May 15;(673):135–51. doi: 10.3897/zookeys.673.12084 (PMC5523199; doi:10.3897/zookeys.673.12084)
Supplement: XML Treatment for Endonura longirostris [file zookeys.673.12084-treatment1.xml]

<!DOCTYPE tp:taxon-treatment
  PUBLIC "-//TaxonX//DTD Taxonomic Treatment Publishing DTD v0 20100105//EN" "tax-treatment-NSO.dtd">
<tp:taxon-treatment xmlns:tp="http://www.plazi.org/taxpub"><tp:treatment-meta><kwd-group><label>Taxon classification</label><kwd><named-content xmlns:xlink="http://www.w3.org/1999/xlink" content-type="kingdom">Animalia</named-content></kwd><kwd><named-content xmlns:xlink="http://www.w3.org/1999/xlink" content-type="order">Collembola</named-content></kwd><kwd><named-content xmlns:xlink="http://www.w3.org/1999/xlink" content-type="family">Neanuridae</named-content></kwd></kwd-group><mixed-citation publication-type="journal"><person-group><name><surname>Smolis</surname><given-names>Adrian</given-names></name><name><surname>Shayanmehr</surname><given-names>Masoumeh</given-names></name><name><surname>Kuznetsova</surname><given-names>Nataliya</given-names></name><name><surname>Lafooraki</surname><given-names>Elham Yoosefi</given-names></name></person-group><article-title>Three new remarkable species of the genus <italic><tp:taxon-name><tp:taxon-name-part taxon-name-part-type="genus" reg="Endonura">Endonura</tp:taxon-name-part></tp:taxon-name></italic> Cassagnau, 1979 from the Middle East and Central Asia (<tp:taxon-name><tp:taxon-name-part taxon-name-part-type="order" reg="Collembola">Collembola</tp:taxon-name-part></tp:taxon-name>, <tp:taxon-name><tp:taxon-name-part taxon-name-part-type="family">Neanuridae</tp:taxon-name-part></tp:taxon-name>, <tp:taxon-name><tp:taxon-name-part taxon-name-part-type="subfamily">Neanurinae</tp:taxon-name-part></tp:taxon-name>, <tp:taxon-name><tp:taxon-name-part taxon-name-part-type="tribe">Neanurini</tp:taxon-name-part></tp:taxon-name>)</article-title><source>Zookeys</source><day>15</day><month>5</month><year>2017</year><volume>2017</volume><issue>673</issue><fpage>135</fpage><lpage>151</lpage><pub-id pub-id-type="doi">10.3897/zookeys.673.12084</pub-id></mixed-citation></tp:treatment-meta><tp:nomenclature><tp:taxon-name>
            <tp:taxon-name-part taxon-name-part-type="genus" reg="Endonura">Endonura</tp:taxon-name-part>
            <tp:taxon-name-part taxon-name-part-type="species" reg="longirostris">longirostris</tp:taxon-name-part>
            <object-id xmlns:xlink="http://www.w3.org/1999/xlink" content-type="zoobank" xlink:type="simple">http://zoobank.org/4255D53B-46C3-4428-BE7A-894D98925C26</object-id>
          </tp:taxon-name><tp:taxon-status xmlns:xlink="http://www.w3.org/1999/xlink" xlink:type="simple">sp. n.</tp:taxon-status><xref ref-type="fig" rid="F1">Figs 1–10</xref><xref ref-type="table" rid="T1">, Table 1</xref></tp:nomenclature><tp:treatment-sec sec-type="type material" id="SECID0EXKAE"><title>Type material.</title><p>Holotype: adult female on slide, Iran, Mazandarn province, Behshahr region, Abbas-Abad forest (<named-content xmlns:xlink="http://www.w3.org/1999/xlink" content-type="dwc:verbatimCoordinates" xlink:type="simple"><named-content content-type="geo-json" specific-use="{&#34;type&#34;:&#34;Point&#34;,&#34;coordinates&#34;:[53.533333,36.666667]}" id="NCID0EALAE" xlink:type="simple">36°40'N; 53°32'E</named-content></named-content>), leaf litter and soil, 28.III.2013, leg. E. Yoosefi Lafooraki (<named-content xmlns:xlink="http://www.w3.org/1999/xlink" content-type="dwc:institutional_code" xlink:type="simple">DIBEC</named-content>). Paratypes: 2 females on slide, same data as holotype.</p><fig id="F1" position="float" orientation="portrait"><label>Figures 1–10.</label><caption><p>
                <italic><tp:taxon-name><tp:taxon-name-part taxon-name-part-type="genus" reg="Endonura">Endonura</tp:taxon-name-part> <tp:taxon-name-part taxon-name-part-type="species" reg="longirostris">longirostris</tp:taxon-name-part></tp:taxon-name></italic> sp. n.: <bold>1</bold> apical bulb, dorsal view <bold>2</bold> apical bulb, ventral view <bold>3</bold> dorsal chaetotaxy of <abbrev xmlns:xlink="http://www.w3.org/1999/xlink" xlink:title="antenna" id="ABBRID0E5LAE" xlink:type="simple">Ant</abbrev> III–IV <bold>4</bold> chaetotaxy of head and <abbrev xmlns:xlink="http://www.w3.org/1999/xlink" xlink:title="thorax" id="ABBRID0EEMAE" xlink:type="simple">Th</abbrev> (holotype), dorsolateral view <bold>5</bold> ventral chaetotaxy of <abbrev xmlns:xlink="http://www.w3.org/1999/xlink" xlink:title="antenna" id="ABBRID0EKMAE" xlink:type="simple">Ant</abbrev> III <bold>6</bold> tubercle <abbrev xmlns:xlink="http://www.w3.org/1999/xlink" xlink:title="lateral" id="ABBRID0EQMAE" xlink:type="simple">L</abbrev> of <abbrev xmlns:xlink="http://www.w3.org/1999/xlink" xlink:title="abdomen" id="ABBRID0EUMAE" xlink:type="simple">Abd</abbrev> IV <bold>7</bold> dorsal chaetotaxy of <abbrev xmlns:xlink="http://www.w3.org/1999/xlink" xlink:title="abdomen" id="ABBRID0E1MAE" xlink:type="simple">Abd</abbrev> III–VI <bold>8</bold> chaetotaxy and ventral sclerifications of labrum <bold>9</bold> sensillum of <abbrev xmlns:xlink="http://www.w3.org/1999/xlink" xlink:title="abdomen" id="ABBRID0ECNAE" xlink:type="simple">Abd</abbrev> V <bold>10</bold> chaeta Di1 of <abbrev xmlns:xlink="http://www.w3.org/1999/xlink" xlink:title="abdomen" id="ABBRID0EINAE" xlink:type="simple">Abd</abbrev> V.</p></caption><graphic xmlns:xlink="http://www.w3.org/1999/xlink" xlink:href="zookeys-673-135-g001.jpg" position="float" orientation="portrait" xlink:type="simple" id="oo_135925.jpg"/></fig><table-wrap id="T1" position="float" orientation="portrait"><label>Table 1a.</label><caption><p>Chaetotaxy of <italic><tp:taxon-name><tp:taxon-name-part taxon-name-part-type="genus" reg="Endonura">Endonura</tp:taxon-name-part> <tp:taxon-name-part taxon-name-part-type="species" reg="longirostris">longirostris</tp:taxon-name-part></tp:taxon-name></italic> sp. n.: cephalic chaetotaxy dorsal side.</p></caption><table id="TID0EKPAG" rules="all"><tbody><tr><th rowspan="1" colspan="1">Tubercle</th><th rowspan="1" colspan="1">Number of chaetae</th><th rowspan="1" colspan="1">Types of chaetae</th><th rowspan="1" colspan="1">Names of chaetae</th></tr><tr><td rowspan="1" colspan="1">
              <abbrev xmlns:xlink="http://www.w3.org/1999/xlink" xlink:title="clypeal" id="ABBRID0EIWAI" xlink:type="simple">Cl</abbrev>
            </td><td rowspan="1" colspan="1">4</td><td rowspan="1" colspan="1">
              <abbrev xmlns:xlink="http://www.w3.org/1999/xlink" xlink:title="long macrochaeta" id="ABBRID0ETWAI" xlink:type="simple">Ml</abbrev>
              <break/> <abbrev xmlns:xlink="http://www.w3.org/1999/xlink" xlink:title="mesochaeta" id="ABBRID0EZWAI" xlink:type="simple">me</abbrev></td><td rowspan="1" colspan="1">F<break/> G</td></tr><tr><td rowspan="1" colspan="1">
              <abbrev xmlns:xlink="http://www.w3.org/1999/xlink" xlink:title="antenno–frontal" id="ABBRID0EHXAI" xlink:type="simple">Af</abbrev>
            </td><td rowspan="1" colspan="1">8</td><td rowspan="1" colspan="1">
              <abbrev xmlns:xlink="http://www.w3.org/1999/xlink" xlink:title="long macrochaeta" id="ABBRID0ESXAI" xlink:type="simple">Ml</abbrev>
              <break/> <abbrev xmlns:xlink="http://www.w3.org/1999/xlink" xlink:title="short macrochaeta" id="ABBRID0EYXAI" xlink:type="simple">Mc</abbrev><break/> <abbrev xmlns:xlink="http://www.w3.org/1999/xlink" xlink:title="very short macrochaeta" id="ABBRID0E4XAI" xlink:type="simple">Mcc</abbrev> or <abbrev xmlns:xlink="http://www.w3.org/1999/xlink" xlink:title="microchaeta" id="ABBRID0EBYAI" xlink:type="simple">mi</abbrev><break/> <abbrev xmlns:xlink="http://www.w3.org/1999/xlink" xlink:title="microchaeta" id="ABBRID0EGYAI" xlink:type="simple">mi</abbrev></td><td rowspan="1" colspan="1">B<break/> A<break/> C<break/> D</td></tr><tr><td rowspan="1" colspan="1">
              <abbrev xmlns:xlink="http://www.w3.org/1999/xlink" xlink:title="ocular" id="ABBRID0EYYAI" xlink:type="simple">Oc</abbrev>
            </td><td rowspan="1" colspan="1">3</td><td rowspan="1" colspan="1">
              <abbrev xmlns:xlink="http://www.w3.org/1999/xlink" xlink:title="long macrochaeta" id="ABBRID0EDZAI" xlink:type="simple">Ml</abbrev>
              <break/> <abbrev xmlns:xlink="http://www.w3.org/1999/xlink" xlink:title="short macrochaeta" id="ABBRID0EJZAI" xlink:type="simple">Mc</abbrev><break/> <abbrev xmlns:xlink="http://www.w3.org/1999/xlink" xlink:title="very short macrochaeta" id="ABBRID0EOZAI" xlink:type="simple">Mcc</abbrev></td><td rowspan="1" colspan="1">Ocm<break/> Ocp<break/> Oca</td></tr><tr><td rowspan="1" colspan="1">
              <abbrev xmlns:xlink="http://www.w3.org/1999/xlink" xlink:title="dorsointernal" id="ABBRID0E5ZAI" xlink:type="simple">Di</abbrev>
            </td><td rowspan="1" colspan="1">2</td><td rowspan="1" colspan="1">
              <abbrev xmlns:xlink="http://www.w3.org/1999/xlink" xlink:title="long macrochaeta" id="ABBRID0EJ1AI" xlink:type="simple">Ml</abbrev>
              <break/> <abbrev xmlns:xlink="http://www.w3.org/1999/xlink" xlink:title="very short macrochaeta" id="ABBRID0EP1AI" xlink:type="simple">Mcc</abbrev></td><td rowspan="1" colspan="1">Di1<break/> Di2</td></tr><tr><td rowspan="1" colspan="1">
              <abbrev xmlns:xlink="http://www.w3.org/1999/xlink" xlink:title="dorsoexternal" id="ABBRID0E41AI" xlink:type="simple">De</abbrev>
            </td><td rowspan="1" colspan="1">2</td><td rowspan="1" colspan="1">
              <abbrev xmlns:xlink="http://www.w3.org/1999/xlink" xlink:title="short macrochaeta" id="ABBRID0EI2AI" xlink:type="simple">Mc</abbrev>
              <break/> <abbrev xmlns:xlink="http://www.w3.org/1999/xlink" xlink:title="very short macrochaeta" id="ABBRID0EO2AI" xlink:type="simple">Mcc</abbrev></td><td rowspan="1" colspan="1">De1<break/> De2</td></tr><tr><td rowspan="1" colspan="1">
              <abbrev xmlns:xlink="http://www.w3.org/1999/xlink" xlink:title="dorsolateral" id="ABBRID0E32AI" xlink:type="simple">Dl</abbrev>
            </td><td rowspan="1" colspan="1">4</td><td rowspan="1" colspan="1">
              <abbrev xmlns:xlink="http://www.w3.org/1999/xlink" xlink:title="long macrochaeta" id="ABBRID0EH3AI" xlink:type="simple">Ml</abbrev>
              <break/> <abbrev xmlns:xlink="http://www.w3.org/1999/xlink" xlink:title="short macrochaeta" id="ABBRID0EN3AI" xlink:type="simple">Mc</abbrev> or <abbrev xmlns:xlink="http://www.w3.org/1999/xlink" xlink:title="very short macrochaeta" id="ABBRID0ER3AI" xlink:type="simple">Mcc</abbrev><break/> <abbrev xmlns:xlink="http://www.w3.org/1999/xlink" xlink:title="microchaeta" id="ABBRID0EW3AI" xlink:type="simple">mi</abbrev></td><td rowspan="1" colspan="1">Dl5<break/> Dl1<break/> Dl2, Dl4</td></tr><tr><td rowspan="1" colspan="1">(<abbrev xmlns:xlink="http://www.w3.org/1999/xlink" xlink:title="lateral" id="ABBRID0EG4AI" xlink:type="simple">L</abbrev>+<abbrev xmlns:xlink="http://www.w3.org/1999/xlink" xlink:title="subocular" id="ABBRID0EK4AI" xlink:type="simple">So</abbrev>)</td><td rowspan="1" colspan="1">8</td><td rowspan="1" colspan="1">
              <abbrev xmlns:xlink="http://www.w3.org/1999/xlink" xlink:title="long macrochaeta" id="ABBRID0EV4AI" xlink:type="simple">Ml</abbrev>
              <break/> <abbrev xmlns:xlink="http://www.w3.org/1999/xlink" xlink:title="microchaeta" id="ABBRID0E24AI" xlink:type="simple">mi</abbrev><break/> <abbrev xmlns:xlink="http://www.w3.org/1999/xlink" xlink:title="mesochaeta" id="ABBRID0EA5AI" xlink:type="simple">me</abbrev></td><td rowspan="1" colspan="1">L1, L4, So1<break/> L2<break/> So3–6</td></tr></tbody></table></table-wrap><table-wrap id="T2" position="float" orientation="portrait"><label>Table 1b.</label><caption><p>Chaetotaxy of <italic><tp:taxon-name><tp:taxon-name-part taxon-name-part-type="genus" reg="Endonura">Endonura</tp:taxon-name-part> <tp:taxon-name-part taxon-name-part-type="species" reg="longirostris">longirostris</tp:taxon-name-part></tp:taxon-name></italic> sp. n.: chaetotaxy of antennae.</p></caption><table id="TID0EIVAG" rules="all"><tbody><tr><th rowspan="1" colspan="1">Segment, Group</th><th rowspan="1" colspan="1">Number of chaetae</th><th rowspan="1" colspan="1">Segment, Group</th><th rowspan="1" colspan="1">Number of chaetae adult</th></tr><tr><td rowspan="1" colspan="1">I</td><td rowspan="1" colspan="1">7</td><td rowspan="4" colspan="1">IV<break/> <abbrev xmlns:xlink="http://www.w3.org/1999/xlink" xlink:title="apical" id="ABBRID0E46AI" xlink:type="simple">ap</abbrev></td><td rowspan="3" colspan="1">
              <break/> <abbrev xmlns:xlink="http://www.w3.org/1999/xlink" xlink:title="organite of Ant IV" id="ABBRID0EGABI" xlink:type="simple">or</abbrev>, 8 <abbrev xmlns:xlink="http://www.w3.org/1999/xlink" xlink:title="chaeta s" id="ABBRID0EKABI" xlink:type="simple">S</abbrev>, <abbrev xmlns:xlink="http://www.w3.org/1999/xlink" xlink:title="ordinary chaeta on Ant IV" id="ABBRID0EOABI" xlink:type="simple">i</abbrev>, 12 <abbrev xmlns:xlink="http://www.w3.org/1999/xlink" xlink:title="cylindrical s–chaetae on Ant IV" id="ABBRID0ESABI" xlink:type="simple">mou</abbrev>, 6 <abbrev xmlns:xlink="http://www.w3.org/1999/xlink" xlink:title="border s–chaeta on Ant IV" id="ABBRID0EWABI" xlink:type="simple">brs</abbrev>, 2 <abbrev xmlns:xlink="http://www.w3.org/1999/xlink" xlink:title="ordinary chaetae on ventral Ant IV" id="ABBRID0E1ABI" xlink:type="simple">iv</abbrev></td></tr><tr><td rowspan="1" colspan="1">II</td><td rowspan="1" colspan="1">11</td></tr><tr><td rowspan="1" colspan="1">III</td><td rowspan="1" colspan="1">5 sensilla AO III</td></tr><tr><td rowspan="1" colspan="1">
              <abbrev xmlns:xlink="http://www.w3.org/1999/xlink" xlink:title="ventroexternal" id="ABBRID0EQBBI" xlink:type="simple">ve</abbrev>
            </td><td rowspan="1" colspan="1">5</td><td rowspan="1" colspan="1">8 <abbrev xmlns:xlink="http://www.w3.org/1999/xlink" xlink:title="s–chaeta on Ant IV" id="ABBRID0E2BBI" xlink:type="simple">bs</abbrev>, 5 <abbrev xmlns:xlink="http://www.w3.org/1999/xlink" xlink:title="microchaetae on Ant IV" id="ABBRID0E6BBI" xlink:type="simple">miA</abbrev></td></tr><tr><td rowspan="1" colspan="1">
              <abbrev xmlns:xlink="http://www.w3.org/1999/xlink" xlink:title="ventrocentral" id="ABBRID0EHCBI" xlink:type="simple">vc</abbrev>
            </td><td rowspan="1" colspan="1">4</td><td rowspan="1" colspan="1">
              <abbrev xmlns:xlink="http://www.w3.org/1999/xlink" xlink:title="centroapical" id="ABBRID0ESCBI" xlink:type="simple">ca</abbrev>
            </td><td rowspan="1" colspan="1">2 <abbrev xmlns:xlink="http://www.w3.org/1999/xlink" xlink:title="s–chaeta on Ant IV" id="ABBRID0E1CBI" xlink:type="simple">bs</abbrev>, 3 <abbrev xmlns:xlink="http://www.w3.org/1999/xlink" xlink:title="microchaetae on Ant IV" id="ABBRID0E5CBI" xlink:type="simple">miA</abbrev></td></tr><tr><td rowspan="1" colspan="1">
              <abbrev xmlns:xlink="http://www.w3.org/1999/xlink" xlink:title="ventrointernal" id="ABBRID0EGDBI" xlink:type="simple">vi</abbrev>
            </td><td rowspan="1" colspan="1">4</td><td rowspan="1" colspan="1">
              <abbrev xmlns:xlink="http://www.w3.org/1999/xlink" xlink:title="centromedial" id="ABBRID0ERDBI" xlink:type="simple">cm</abbrev>
            </td><td rowspan="1" colspan="1">3 <abbrev xmlns:xlink="http://www.w3.org/1999/xlink" xlink:title="s–chaeta on Ant IV" id="ABBRID0EZDBI" xlink:type="simple">bs</abbrev>, 1 <abbrev xmlns:xlink="http://www.w3.org/1999/xlink" xlink:title="microchaetae on Ant IV" id="ABBRID0E4DBI" xlink:type="simple">miA</abbrev></td></tr><tr><td rowspan="1" colspan="1">
              <abbrev xmlns:xlink="http://www.w3.org/1999/xlink" xlink:title="dorsal" id="ABBRID0EFEBI" xlink:type="simple">d</abbrev>
            </td><td rowspan="1" colspan="1">5</td><td rowspan="1" colspan="1">
              <abbrev xmlns:xlink="http://www.w3.org/1999/xlink" xlink:title="centroposterior" id="ABBRID0EQEBI" xlink:type="simple">cp</abbrev>
            </td><td rowspan="1" colspan="1">8 <abbrev xmlns:xlink="http://www.w3.org/1999/xlink" xlink:title="microchaetae on Ant IV" id="ABBRID0EYEBI" xlink:type="simple">miA</abbrev>, 1 <abbrev xmlns:xlink="http://www.w3.org/1999/xlink" xlink:title="border s–chaeta on Ant IV" id="ABBRID0E3EBI" xlink:type="simple">brs</abbrev></td></tr></tbody></table></table-wrap><table-wrap id="T3" position="float" orientation="portrait"><label>Table 1c.</label><caption><p>Chaetotaxy of <italic><tp:taxon-name><tp:taxon-name-part taxon-name-part-type="genus" reg="Endonura">Endonura</tp:taxon-name-part> <tp:taxon-name-part taxon-name-part-type="species" reg="longirostris">longirostris</tp:taxon-name-part></tp:taxon-name></italic> sp. n.: postcephalic chaetotaxy.</p></caption><table id="TID0ES1AG" rules="all"><tbody><tr><th rowspan="2" colspan="1"/><th rowspan="1" colspan="4">Terga</th><th rowspan="1" colspan="5">Legs</th></tr><tr><th rowspan="1" colspan="1">
              <abbrev xmlns:xlink="http://www.w3.org/1999/xlink" xlink:title="dorsointernal" id="ABBRID0EGGBI" xlink:type="simple">Di</abbrev>
            </th><th rowspan="1" colspan="1">
              <abbrev xmlns:xlink="http://www.w3.org/1999/xlink" xlink:title="dorsoexternal" id="ABBRID0EOGBI" xlink:type="simple">De</abbrev>
            </th><th rowspan="1" colspan="1">
              <abbrev xmlns:xlink="http://www.w3.org/1999/xlink" xlink:title="dorsolateral" id="ABBRID0EWGBI" xlink:type="simple">Dl</abbrev>
            </th><th rowspan="1" colspan="1">
              <abbrev xmlns:xlink="http://www.w3.org/1999/xlink" xlink:title="lateral" id="ABBRID0E5GBI" xlink:type="simple">L</abbrev>
            </th><th rowspan="1" colspan="1">
              <abbrev xmlns:xlink="http://www.w3.org/1999/xlink" xlink:title="subcoxa 2" id="ABBRID0EGHBI" xlink:type="simple">Scx2</abbrev>
            </th><th rowspan="1" colspan="1">
              <abbrev xmlns:xlink="http://www.w3.org/1999/xlink" xlink:title="coxa" id="ABBRID0EOHBI" xlink:type="simple">Cx</abbrev>
            </th><th rowspan="1" colspan="1">
              <abbrev xmlns:xlink="http://www.w3.org/1999/xlink" xlink:title="trochanter" id="ABBRID0EWHBI" xlink:type="simple">Tr</abbrev>
            </th><th rowspan="1" colspan="1">
              <abbrev xmlns:xlink="http://www.w3.org/1999/xlink" xlink:title="femur" id="ABBRID0E5HBI" xlink:type="simple">Fe</abbrev>
            </th><th rowspan="1" colspan="1">
              <abbrev xmlns:xlink="http://www.w3.org/1999/xlink" xlink:title="tibiotarsus" id="ABBRID0EGIBI" xlink:type="simple">T</abbrev>
            </th></tr><tr><td rowspan="1" colspan="1">
              <abbrev xmlns:xlink="http://www.w3.org/1999/xlink" xlink:title="thorax" id="ABBRID0EPIBI" xlink:type="simple">Th</abbrev> I</td><td rowspan="1" colspan="1">1</td><td rowspan="1" colspan="1">2</td><td rowspan="1" colspan="1">1</td><td rowspan="1" colspan="1">-</td><td rowspan="1" colspan="1">0</td><td rowspan="1" colspan="1">3</td><td rowspan="1" colspan="1">6</td><td rowspan="1" colspan="1">13</td><td rowspan="1" colspan="1">19</td></tr><tr><td rowspan="1" colspan="1">
              <abbrev xmlns:xlink="http://www.w3.org/1999/xlink" xlink:title="thorax" id="ABBRID0ETJBI" xlink:type="simple">Th</abbrev> II</td><td rowspan="1" colspan="1">3</td><td rowspan="1" colspan="1">2+<abbrev xmlns:xlink="http://www.w3.org/1999/xlink" xlink:title="chaeta s" id="ABBRID0E5JBI" xlink:type="simple">s</abbrev></td><td rowspan="1" colspan="1">3+<abbrev xmlns:xlink="http://www.w3.org/1999/xlink" xlink:title="chaeta s" id="ABBRID0EFKBI" xlink:type="simple">s</abbrev>+<abbrev xmlns:xlink="http://www.w3.org/1999/xlink" xlink:title="s–microchaeta" id="ABBRID0EJKBI" xlink:type="simple">ms</abbrev></td><td rowspan="1" colspan="1">3</td><td rowspan="1" colspan="1">2</td><td rowspan="1" colspan="1">7</td><td rowspan="1" colspan="1">6</td><td rowspan="1" colspan="1">12</td><td rowspan="1" colspan="1">19</td></tr><tr><td rowspan="1" colspan="1">
              <abbrev xmlns:xlink="http://www.w3.org/1999/xlink" xlink:title="thorax" id="ABBRID0EDLBI" xlink:type="simple">Th</abbrev> III</td><td rowspan="1" colspan="1">3</td><td rowspan="1" colspan="1">3+<abbrev xmlns:xlink="http://www.w3.org/1999/xlink" xlink:title="chaeta s" id="ABBRID0EOLBI" xlink:type="simple">s</abbrev></td><td rowspan="1" colspan="1">3+<abbrev xmlns:xlink="http://www.w3.org/1999/xlink" xlink:title="chaeta s" id="ABBRID0EVLBI" xlink:type="simple">s</abbrev></td><td rowspan="1" colspan="1">3</td><td rowspan="1" colspan="1">2</td><td rowspan="1" colspan="1">8</td><td rowspan="1" colspan="1">6</td><td rowspan="1" colspan="1">11</td><td rowspan="1" colspan="1">18</td></tr><tr><td rowspan="1" colspan="1"/><td rowspan="1" colspan="1"/><td rowspan="1" colspan="1"/><td rowspan="1" colspan="1"/><td rowspan="1" colspan="1"/><td rowspan="1" colspan="1"/><td rowspan="1" colspan="1"/><td rowspan="1" colspan="1">Sterna</td><td rowspan="1" colspan="1"/><td rowspan="1" colspan="1"/></tr><tr><td rowspan="1" colspan="1">
              <abbrev xmlns:xlink="http://www.w3.org/1999/xlink" xlink:title="abdomen" id="ABBRID0EONBI" xlink:type="simple">Abd</abbrev> I</td><td rowspan="1" colspan="1">2</td><td rowspan="1" colspan="1">3+<abbrev xmlns:xlink="http://www.w3.org/1999/xlink" xlink:title="chaeta s" id="ABBRID0EZNBI" xlink:type="simple">s</abbrev></td><td rowspan="1" colspan="1">2</td><td rowspan="1" colspan="1">3</td><td rowspan="1" colspan="5">
              <abbrev xmlns:xlink="http://www.w3.org/1999/xlink" xlink:title="ventral tube" id="ABBRID0EGOBI" xlink:type="simple">VT</abbrev>: 4</td></tr><tr><td rowspan="1" colspan="1">
              <abbrev xmlns:xlink="http://www.w3.org/1999/xlink" xlink:title="abdomen" id="ABBRID0EPOBI" xlink:type="simple">Abd</abbrev> II</td><td rowspan="1" colspan="1">2</td><td rowspan="1" colspan="1">3+<abbrev xmlns:xlink="http://www.w3.org/1999/xlink" xlink:title="chaeta s" id="ABBRID0E1OBI" xlink:type="simple">s</abbrev></td><td rowspan="1" colspan="1">2</td><td rowspan="1" colspan="1">3</td><td rowspan="1" colspan="5">
              <abbrev xmlns:xlink="http://www.w3.org/1999/xlink" xlink:title="organite of Ant IV" id="ABBRID0EHPBI" xlink:type="simple">Ve</abbrev>: 5; chaeta Ve1 present</td></tr><tr><td rowspan="1" colspan="1">
              <abbrev xmlns:xlink="http://www.w3.org/1999/xlink" xlink:title="abdomen" id="ABBRID0EQPBI" xlink:type="simple">Abd</abbrev> III</td><td rowspan="1" colspan="1">2</td><td rowspan="1" colspan="1">3+<abbrev xmlns:xlink="http://www.w3.org/1999/xlink" xlink:title="chaeta s" id="ABBRID0E2PBI" xlink:type="simple">s</abbrev></td><td rowspan="1" colspan="1">2</td><td rowspan="1" colspan="1">3</td><td rowspan="1" colspan="5">
              <abbrev xmlns:xlink="http://www.w3.org/1999/xlink" xlink:title="ventroexternolateral" id="ABBRID0EIQBI" xlink:type="simple">Vel</abbrev>:4; <abbrev xmlns:xlink="http://www.w3.org/1999/xlink" xlink:title="furcal" id="ABBRID0EMQBI" xlink:type="simple">Fu</abbrev>: 4–5 <abbrev xmlns:xlink="http://www.w3.org/1999/xlink" xlink:title="mesochaeta" id="ABBRID0EQQBI" xlink:type="simple">me</abbrev>, 0 <abbrev xmlns:xlink="http://www.w3.org/1999/xlink" xlink:title="microchaeta" id="ABBRID0EUQBI" xlink:type="simple">mi</abbrev></td></tr><tr><td rowspan="1" colspan="1">
              <abbrev xmlns:xlink="http://www.w3.org/1999/xlink" xlink:title="abdomen" id="ABBRID0E3QBI" xlink:type="simple">Abd</abbrev> IV</td><td rowspan="1" colspan="1">2</td><td rowspan="1" colspan="1">2+<abbrev xmlns:xlink="http://www.w3.org/1999/xlink" xlink:title="chaeta s" id="ABBRID0EHRBI" xlink:type="simple">s</abbrev></td><td rowspan="1" colspan="1">3</td><td rowspan="1" colspan="1">5–6</td><td rowspan="1" colspan="5">
              <abbrev xmlns:xlink="http://www.w3.org/1999/xlink" xlink:title="ventroexternolateral" id="ABBRID0EURBI" xlink:type="simple">Vel</abbrev>: 4; <abbrev xmlns:xlink="http://www.w3.org/1999/xlink" xlink:title="ventroexternocentral" id="ABBRID0EYRBI" xlink:type="simple">Vec</abbrev>: 2; <abbrev xmlns:xlink="http://www.w3.org/1999/xlink" xlink:title="ventroexternointernal" id="ABBRID0E3RBI" xlink:type="simple">Vei</abbrev>: 2; <abbrev xmlns:xlink="http://www.w3.org/1999/xlink" xlink:title="ventrolateral" id="ABBRID0EASBI" xlink:type="simple">Vl</abbrev>: 4</td></tr><tr><td rowspan="1" colspan="1">
              <abbrev xmlns:xlink="http://www.w3.org/1999/xlink" xlink:title="abdomen" id="ABBRID0EJSBI" xlink:type="simple">Abd</abbrev> V</td><td rowspan="1" colspan="1">(3+3)</td><td rowspan="1" colspan="3">7+<abbrev xmlns:xlink="http://www.w3.org/1999/xlink" xlink:title="chaeta s" id="ABBRID0EUSBI" xlink:type="simple">s</abbrev></td><td rowspan="1" colspan="5">
              <abbrev xmlns:xlink="http://www.w3.org/1999/xlink" xlink:title="antegenital" id="ABBRID0E2SBI" xlink:type="simple">Ag</abbrev>: 3; <abbrev xmlns:xlink="http://www.w3.org/1999/xlink" xlink:title="ventrolateral" id="ABBRID0E6SBI" xlink:type="simple">Vl</abbrev>: 1, <abbrev xmlns:xlink="http://www.w3.org/1999/xlink" xlink:title="ordinary lateral chaeta on Abd V" id="ABBRID0EDTBI" xlink:type="simple">L’</abbrev>: 1</td></tr><tr><td rowspan="1" colspan="1">
              <abbrev xmlns:xlink="http://www.w3.org/1999/xlink" xlink:title="abdomen" id="ABBRID0EMTBI" xlink:type="simple">Abd</abbrev> VI</td><td rowspan="1" colspan="1"/><td rowspan="1" colspan="1">7</td><td rowspan="1" colspan="1"/><td rowspan="1" colspan="1"/><td rowspan="1" colspan="5">
              <abbrev xmlns:xlink="http://www.w3.org/1999/xlink" xlink:title="organite of Ant IV" id="ABBRID0EAUBI" xlink:type="simple">Ve</abbrev>: 14; <abbrev xmlns:xlink="http://www.w3.org/1999/xlink" xlink:title="chaetae of anal lobes" id="ABBRID0EEUBI" xlink:type="simple">An</abbrev>: 2mi</td></tr></tbody></table></table-wrap></tp:treatment-sec><tp:treatment-sec sec-type="material" id="SECID0ERNAE"><title>Other material.</title><p>Juvenile on slide, Iran, Mazandarn province, Noor region, Kadirsar village (<named-content xmlns:xlink="http://www.w3.org/1999/xlink" content-type="dwc:verbatimCoordinates" xlink:type="simple"><named-content content-type="geo-json" specific-use="{&#34;type&#34;:&#34;Point&#34;,&#34;coordinates&#34;:[51.816667,36.433333]}" id="NCID0E1NAE" xlink:type="simple">36°26'N; 51°49'E</named-content></named-content>), leaf litter and soil, 1.III.2013, leg. E. Yoosefi Lafooraki (<named-content xmlns:xlink="http://www.w3.org/1999/xlink" content-type="dwc:institutional_code" xlink:type="simple">DIBEC</named-content>).</p></tp:treatment-sec><tp:treatment-sec sec-type="etymology" id="SECID0E6NAE"><title>Etymology.</title><p>The name <italic><tp:taxon-name><tp:taxon-name-part taxon-name-part-type="species" reg="longirostris">longirostris</tp:taxon-name-part></tp:taxon-name></italic> refers to an exceptionally long buccal cone of this species.</p></tp:treatment-sec><tp:treatment-sec sec-type="diagnosis" id="SECID0EPOAE"><title>Diagnosis.</title><p>Habitus typical of the genus <italic><tp:taxon-name><tp:taxon-name-part taxon-name-part-type="genus" reg="Endonura">Endonura</tp:taxon-name-part></tp:taxon-name></italic>. Dorsal tubercles present and well developed. 2+2 pigmented eyes. Buccal cone exceptionally long, labrum ogival. Head with chaetae A, B, C and D. Chaetae O and E absent. Tubercles <abbrev xmlns:xlink="http://www.w3.org/1999/xlink" xlink:title="clypeal" id="ABBRID0E3OAE" xlink:type="simple">Cl</abbrev> and <abbrev xmlns:xlink="http://www.w3.org/1999/xlink" xlink:title="antenno–frontal" id="ABBRID0EAPAE" xlink:type="simple">Af</abbrev> separate. Tubercles <abbrev xmlns:xlink="http://www.w3.org/1999/xlink" xlink:title="dorsolateral" id="ABBRID0EEPAE" xlink:type="simple">Dl</abbrev> and (<abbrev xmlns:xlink="http://www.w3.org/1999/xlink" xlink:title="lateral" id="ABBRID0EIPAE" xlink:type="simple">L</abbrev>+<abbrev xmlns:xlink="http://www.w3.org/1999/xlink" xlink:title="subocular" id="ABBRID0EMPAE" xlink:type="simple">So</abbrev>) on head with 4 and 8 chaetae respectively. Tubercles <abbrev xmlns:xlink="http://www.w3.org/1999/xlink" xlink:title="dorsointernal" id="ABBRID0EQPAE" xlink:type="simple">Di</abbrev> on <abbrev xmlns:xlink="http://www.w3.org/1999/xlink" xlink:title="thorax" id="ABBRID0EUPAE" xlink:type="simple">Th</abbrev> I absent. Tubercles <abbrev xmlns:xlink="http://www.w3.org/1999/xlink" xlink:title="dorsoexternal" id="ABBRID0EYPAE" xlink:type="simple">De</abbrev> on <abbrev xmlns:xlink="http://www.w3.org/1999/xlink" xlink:title="thorax" id="ABBRID0E3PAE" xlink:type="simple">Th</abbrev> II and III with 3 and 4 chaetae respectively. Tubercles <abbrev xmlns:xlink="http://www.w3.org/1999/xlink" xlink:title="lateral" id="ABBRID0EAQAE" xlink:type="simple">L</abbrev> on <abbrev xmlns:xlink="http://www.w3.org/1999/xlink" xlink:title="abdomen" id="ABBRID0EEQAE" xlink:type="simple">Abd</abbrev> III and IV with 3 and 5-6 chaetae respectively. <abbrev xmlns:xlink="http://www.w3.org/1999/xlink" xlink:title="abdomen" id="ABBRID0EIQAE" xlink:type="simple">Abd</abbrev> IV and V with 8 and 3 tubercles respectively. Claw without inner tooth. Tibiotarsi with chaetae <abbrev xmlns:xlink="http://www.w3.org/1999/xlink" xlink:title="ordinary chaetae on tibiotarsi" id="ABBRID0EMQAE" xlink:type="simple">B4</abbrev> and B5 short.</p></tp:treatment-sec><tp:treatment-sec sec-type="description" id="SECID0EQQAE"><title>Description.</title><p>General. Body length (without antennae): 0.50 (juvenile) to 1.45 mm (holotype: 1.45 mm). Colour of the body white. 2+2 medium black eyes, in a typical arrangement for the genus (one anterior and one posterior eyes, Fig. <xref ref-type="fig" rid="F1">4</xref>).</p><p>
            <italic>Chaetal morphology</italic>. Dorsal ordinary chaetae of five types: long macrochaetae, short macrochaetae, very short macrochaetae, mesochaetae and microchaetae. Long macrochaetae thick, slightly arc-like or straight, narrowly sheathed, feebly serrated, apically rounded (Fig. <xref ref-type="fig" rid="F1">10</xref>). Macrochaetae <abbrev xmlns:xlink="http://www.w3.org/1999/xlink" xlink:title="short macrochaeta" id="ABBRID0ECRAE" xlink:type="simple">Mc</abbrev> and <abbrev xmlns:xlink="http://www.w3.org/1999/xlink" xlink:title="very short macrochaeta" id="ABBRID0EGRAE" xlink:type="simple">Mcc</abbrev> morphologically similar to long macrochaetae, but much shorter. Mesochaetae similar to ventral chaetae, thin, smooth and pointed. Microchaetae similar to mesochaetae, but apparently short. S–chaetae of tergites thin, smooth and short, shorter than nearby macrochaetae (Figs <xref ref-type="fig" rid="F1">4</xref>, <xref ref-type="fig" rid="F1">7</xref>, <xref ref-type="fig" rid="F1">9</xref>).</p><p>
            <italic>Antennae</italic>. Typical of the genus. Dorsal chaetotaxy of <abbrev xmlns:xlink="http://www.w3.org/1999/xlink" xlink:title="antenna" id="ABBRID0E1RAE" xlink:type="simple">Ant</abbrev> III–IV as in Fig. <xref ref-type="fig" rid="F1">3</xref> and Table <xref ref-type="table" rid="T2">1b</xref>. S–chaetae of <abbrev xmlns:xlink="http://www.w3.org/1999/xlink" xlink:title="antenna" id="ABBRID0EGSAE" xlink:type="simple">Ant</abbrev> IV of medium length and moderately thickened, S2, S7 and S8 notably longer than others (Fig. <xref ref-type="fig" rid="F1">3</xref>). Apical vesicle distinct, trilobed (Figs <xref ref-type="fig" rid="F1">1</xref>, <xref ref-type="fig" rid="F1">2</xref>). Ventral chaetotaxy of <abbrev xmlns:xlink="http://www.w3.org/1999/xlink" xlink:title="antenna" id="ABBRID0EWSAE" xlink:type="simple">Ant</abbrev> III–IV as in Fig. <xref ref-type="fig" rid="F1">5</xref> and Table <xref ref-type="table" rid="T2">1b</xref>.</p><p>
            <italic>Mouthparts</italic>. Buccal cone particularly long with labral sclerifications ogival. Labrum chaetotaxy: 0/2, 4 (Fig. <xref ref-type="fig" rid="F1">8</xref>). Labium with four basal, three distal and four lateral chaetae, papillae <abbrev xmlns:xlink="http://www.w3.org/1999/xlink" xlink:title="labial papilla x" id="ABBRID0EKTAE" xlink:type="simple">x</abbrev> absent. Maxilla styliform, mandible thin and tridentate.</p><p>
            <italic>Dorsal chaetotaxy and tubercles</italic>. Chaetotaxy of head reduced, chaetae E, O, Dl3, Dl6, So2 and L3 absent (Fig. <xref ref-type="fig" rid="F1">4</xref>). Tubercles <abbrev xmlns:xlink="http://www.w3.org/1999/xlink" xlink:title="dorsointernal" id="ABBRID0EWTAE" xlink:type="simple">Di</abbrev> on <abbrev xmlns:xlink="http://www.w3.org/1999/xlink" xlink:title="thorax" id="ABBRID0E1TAE" xlink:type="simple">Th</abbrev> I not differentiated (Fig. <xref ref-type="fig" rid="F1">4</xref>). Thorax and abdomen with chaetae De2 and De3 free (Figs <xref ref-type="fig" rid="F1">4</xref>, <xref ref-type="fig" rid="F1">7</xref>). On <abbrev xmlns:xlink="http://www.w3.org/1999/xlink" xlink:title="abdomen" id="ABBRID0EKUAE" xlink:type="simple">Abd</abbrev> I–III, the line of chaetae De1–chaeta s non-perpendicular to the dorsomedian line. On <abbrev xmlns:xlink="http://www.w3.org/1999/xlink" xlink:title="abdomen" id="ABBRID0EOUAE" xlink:type="simple">Abd</abbrev> IV chaetae Di1 notably short (Fig. <xref ref-type="fig" rid="F1">7</xref>). Cryptopygy absent, <abbrev xmlns:xlink="http://www.w3.org/1999/xlink" xlink:title="abdomen" id="ABBRID0EWUAE" xlink:type="simple">Abd</abbrev> VI well visible from above.</p><p>
            <italic>Ventral chaetotaxy</italic>. On head, groups <abbrev xmlns:xlink="http://www.w3.org/1999/xlink" xlink:title="ventroexternoanterior" id="ABBRID0E5UAE" xlink:type="simple">Vea</abbrev>, <abbrev xmlns:xlink="http://www.w3.org/1999/xlink" xlink:title="ventroexternomedial" id="ABBRID0ECVAE" xlink:type="simple">Vem</abbrev> and <abbrev xmlns:xlink="http://www.w3.org/1999/xlink" xlink:title="ventroexteroposterior" id="ABBRID0EGVAE" xlink:type="simple">Vep</abbrev> with 3, 3, 3-4 chaetae respectively. Group <abbrev xmlns:xlink="http://www.w3.org/1999/xlink" xlink:title="ventrointernal" id="ABBRID0EKVAE" xlink:type="simple">Vi</abbrev> on head with 6 chaetae. On <abbrev xmlns:xlink="http://www.w3.org/1999/xlink" xlink:title="abdomen" id="ABBRID0EOVAE" xlink:type="simple">Abd</abbrev> IV, furca rudimentary without microchaetae. On <abbrev xmlns:xlink="http://www.w3.org/1999/xlink" xlink:title="abdomen" id="ABBRID0ESVAE" xlink:type="simple">Abd</abbrev> IV, tuberle <abbrev xmlns:xlink="http://www.w3.org/1999/xlink" xlink:title="lateral" id="ABBRID0EWVAE" xlink:type="simple">L</abbrev> with one chaeta free (Fig. <xref ref-type="fig" rid="F1">6</xref>). On <abbrev xmlns:xlink="http://www.w3.org/1999/xlink" xlink:title="abdomen" id="ABBRID0E5VAE" xlink:type="simple">Abd</abbrev> V, chaetae <abbrev xmlns:xlink="http://www.w3.org/1999/xlink" xlink:title="ventrolateral" id="ABBRID0ECWAE" xlink:type="simple">Vl</abbrev> and <abbrev xmlns:xlink="http://www.w3.org/1999/xlink" xlink:title="ordinary lateral chaeta on Abd V" id="ABBRID0EGWAE" xlink:type="simple">L’</abbrev> present.</p><p>
            <italic>Legs</italic>. Chaetotaxy of legs as in Table <xref ref-type="table" rid="T3">1c</xref>. Claw without internal tooth. On tibiotarsi, chaeta M present and chaetae <abbrev xmlns:xlink="http://www.w3.org/1999/xlink" xlink:title="ordinary chaetae on tibiotarsi" id="ABBRID0ESWAE" xlink:type="simple">B4</abbrev> and B5 relatively short and pointed.</p></tp:treatment-sec><tp:treatment-sec sec-type="remarks" id="SECID0EWWAE"><title>Remarks.</title><p>Because of the presence of particularly elongated mouthparts and substantial reduction of chaetotaxy on lateral part of head, <italic><tp:taxon-name><tp:taxon-name-part taxon-name-part-type="genus" reg="Endonura">E.</tp:taxon-name-part> <tp:taxon-name-part taxon-name-part-type="species" reg="longirostris">longirostris</tp:taxon-name-part></tp:taxon-name></italic> sp. n. strongly resembles <italic><tp:taxon-name><tp:taxon-name-part taxon-name-part-type="genus" reg="Endonura">E.</tp:taxon-name-part> <tp:taxon-name-part taxon-name-part-type="species" reg="cretensis">cretensis</tp:taxon-name-part></tp:taxon-name></italic> (Ellis, 1976), known to date from Greece (Crete, <xref ref-type="bibr" rid="B11">Ellis 1976</xref>) and Israel (<xref ref-type="bibr" rid="B26">Smolis and Kaprus’ 2009</xref>). Nevertheless, these species can be easily distinguished from each other by the set of characters: body colour (in <italic><tp:taxon-name><tp:taxon-name-part taxon-name-part-type="species" reg="longirostris">longirostris</tp:taxon-name-part></tp:taxon-name></italic> white, in <italic><tp:taxon-name><tp:taxon-name-part taxon-name-part-type="species" reg="cretensis">cretensis</tp:taxon-name-part></tp:taxon-name></italic> bluish), presence/absence of chaeta O on head (in <italic><tp:taxon-name><tp:taxon-name-part taxon-name-part-type="species" reg="longirostris">longirostris</tp:taxon-name-part></tp:taxon-name></italic> absent, in <italic><tp:taxon-name><tp:taxon-name-part taxon-name-part-type="species" reg="cretensis">cretensis</tp:taxon-name-part></tp:taxon-name></italic> present), number of labial chaetae (in <italic><tp:taxon-name><tp:taxon-name-part taxon-name-part-type="species" reg="longirostris">longirostris</tp:taxon-name-part></tp:taxon-name></italic> ten, in <italic><tp:taxon-name><tp:taxon-name-part taxon-name-part-type="species" reg="cretensis">cretensis</tp:taxon-name-part></tp:taxon-name></italic> eight), presence/absence of tubercles <abbrev xmlns:xlink="http://www.w3.org/1999/xlink" xlink:title="dorsointernal" id="ABBRID0EWZAE" xlink:type="simple">Di</abbrev> on <abbrev xmlns:xlink="http://www.w3.org/1999/xlink" xlink:title="thorax" id="ABBRID0E1ZAE" xlink:type="simple">Th</abbrev> I (in <italic><tp:taxon-name><tp:taxon-name-part taxon-name-part-type="species" reg="longirostris">longirostris</tp:taxon-name-part></tp:taxon-name></italic> absent, in <italic><tp:taxon-name><tp:taxon-name-part taxon-name-part-type="species" reg="cretensis">cretensis</tp:taxon-name-part></tp:taxon-name></italic> present), number of ordinary chaetae <abbrev xmlns:xlink="http://www.w3.org/1999/xlink" xlink:title="dorsoexternal" id="ABBRID0ES1AE" xlink:type="simple">De</abbrev> on <abbrev xmlns:xlink="http://www.w3.org/1999/xlink" xlink:title="abdomen" id="ABBRID0EW1AE" xlink:type="simple">Abd</abbrev> I-III (in <italic><tp:taxon-name><tp:taxon-name-part taxon-name-part-type="species" reg="longirostris">longirostris</tp:taxon-name-part></tp:taxon-name></italic> three, in <italic><tp:taxon-name><tp:taxon-name-part taxon-name-part-type="species" reg="cretensis">cretensis</tp:taxon-name-part></tp:taxon-name></italic> two) and number of chaetae <abbrev xmlns:xlink="http://www.w3.org/1999/xlink" xlink:title="dorsointernal" id="ABBRID0EO2AE" xlink:type="simple">Di</abbrev> on penultimate abdominal segment (in <italic><tp:taxon-name><tp:taxon-name-part taxon-name-part-type="species" reg="longirostris">longirostris</tp:taxon-name-part></tp:taxon-name></italic> 3+3, in <italic><tp:taxon-name><tp:taxon-name-part taxon-name-part-type="species" reg="cretensis">cretensis</tp:taxon-name-part></tp:taxon-name></italic> 1-2+1-2).</p><p>Viewing the recently published key to <italic><tp:taxon-name><tp:taxon-name-part taxon-name-part-type="genus" reg="Endonura">Endonura</tp:taxon-name-part></tp:taxon-name></italic> species (Smolis et al. 2016b), <italic><tp:taxon-name><tp:taxon-name-part taxon-name-part-type="genus" reg="Endonura">E.</tp:taxon-name-part> <tp:taxon-name-part taxon-name-part-type="species" reg="longirostris">longirostris</tp:taxon-name-part></tp:taxon-name></italic> sp. n. is placed the nearest to <italic><tp:taxon-name><tp:taxon-name-part taxon-name-part-type="genus" reg="Endonura">E.</tp:taxon-name-part> <tp:taxon-name-part taxon-name-part-type="species" reg="saleri">saleri</tp:taxon-name-part></tp:taxon-name></italic> Fanciulli et Dallai, 2008, described from northeastern Italy (<xref ref-type="bibr" rid="B12">Fanciulli and Dallai 2008</xref>). However, these species differ in a number of details, including: shape of labrum (in <italic><tp:taxon-name><tp:taxon-name-part taxon-name-part-type="species" reg="longirostris">longirostris</tp:taxon-name-part></tp:taxon-name></italic> ogival, in <italic><tp:taxon-name><tp:taxon-name-part taxon-name-part-type="species" reg="saleri">saleri</tp:taxon-name-part></tp:taxon-name></italic> nonogival), number of chaetae (<abbrev xmlns:xlink="http://www.w3.org/1999/xlink" xlink:title="lateral" id="ABBRID0E44AE" xlink:type="simple">L</abbrev>+<abbrev xmlns:xlink="http://www.w3.org/1999/xlink" xlink:title="subocular" id="ABBRID0EB5AE" xlink:type="simple">So</abbrev>) on head (in <italic><tp:taxon-name><tp:taxon-name-part taxon-name-part-type="species" reg="longirostris">longirostris</tp:taxon-name-part></tp:taxon-name></italic> eight, in <italic><tp:taxon-name><tp:taxon-name-part taxon-name-part-type="species" reg="saleri">saleri</tp:taxon-name-part></tp:taxon-name></italic> nine), number of chaetae <abbrev xmlns:xlink="http://www.w3.org/1999/xlink" xlink:title="dorsolateral" id="ABBRID0EZ5AE" xlink:type="simple">Dl</abbrev> on head (in <italic><tp:taxon-name><tp:taxon-name-part taxon-name-part-type="species" reg="longirostris">longirostris</tp:taxon-name-part></tp:taxon-name></italic> four, in <italic><tp:taxon-name><tp:taxon-name-part taxon-name-part-type="species" reg="saleri">saleri</tp:taxon-name-part></tp:taxon-name></italic> five), location of chaetae <abbrev xmlns:xlink="http://www.w3.org/1999/xlink" xlink:title="dorsoexternal" id="ABBRID0ER6AE" xlink:type="simple">De</abbrev> 2 on <abbrev xmlns:xlink="http://www.w3.org/1999/xlink" xlink:title="thorax" id="ABBRID0EV6AE" xlink:type="simple">Th</abbrev> II-III (in <italic><tp:taxon-name><tp:taxon-name-part taxon-name-part-type="species" reg="longirostris">longirostris</tp:taxon-name-part></tp:taxon-name></italic> free, in <italic><tp:taxon-name><tp:taxon-name-part taxon-name-part-type="species" reg="saleri">saleri</tp:taxon-name-part></tp:taxon-name></italic> connected with tubercle <abbrev xmlns:xlink="http://www.w3.org/1999/xlink" xlink:title="dorsoexternal" id="ABBRID0EOAAG" xlink:type="simple">De</abbrev>), location of chaetae <abbrev xmlns:xlink="http://www.w3.org/1999/xlink" xlink:title="dorsoexternal" id="ABBRID0ESAAG" xlink:type="simple">De</abbrev> 2 on <abbrev xmlns:xlink="http://www.w3.org/1999/xlink" xlink:title="abdomen" id="ABBRID0EWAAG" xlink:type="simple">Abd</abbrev> I-III (in <italic><tp:taxon-name><tp:taxon-name-part taxon-name-part-type="species" reg="longirostris">longirostris</tp:taxon-name-part></tp:taxon-name></italic> free, in <italic><tp:taxon-name><tp:taxon-name-part taxon-name-part-type="species" reg="saleri">saleri</tp:taxon-name-part></tp:taxon-name></italic> connected with tubercle <abbrev xmlns:xlink="http://www.w3.org/1999/xlink" xlink:title="dorsoexternal" id="ABBRID0EOBAG" xlink:type="simple">De</abbrev>) and length of chaeta Di1 on <abbrev xmlns:xlink="http://www.w3.org/1999/xlink" xlink:title="abdomen" id="ABBRID0ESBAG" xlink:type="simple">Abd</abbrev> IV (in <italic><tp:taxon-name><tp:taxon-name-part taxon-name-part-type="species" reg="longirostris">longirostris</tp:taxon-name-part></tp:taxon-name></italic> distinctly shorter than chaeta Di1 of <abbrev xmlns:xlink="http://www.w3.org/1999/xlink" xlink:title="abdomen" id="ABBRID0EACAG" xlink:type="simple">Abd</abbrev> V, in <italic><tp:taxon-name><tp:taxon-name-part taxon-name-part-type="species" reg="saleri">saleri</tp:taxon-name-part></tp:taxon-name></italic> slightly shorter than chaeta Di1 of <abbrev xmlns:xlink="http://www.w3.org/1999/xlink" xlink:title="abdomen" id="ABBRID0EOCAG" xlink:type="simple">Abd</abbrev> V).</p></tp:treatment-sec><ref-list><ref id="B11"><mixed-citation xmlns:xlink="http://www.w3.org/1999/xlink" xlink:type="simple">
          <person-group><name name-style="western"><surname>Ellis</surname><given-names>WN</given-names></name></person-group> (<year>1976</year>) <article-title>Autumn fauna of <italic><tp:taxon-name><tp:taxon-name-part taxon-name-part-type="order">Collembola</tp:taxon-name-part></tp:taxon-name></italic> from Central Crete.</article-title> <source>Tijdschrift voor Entomologie</source> <volume>119</volume>: <fpage>221</fpage>–<lpage>236</lpage>.</mixed-citation></ref><ref id="B26"><mixed-citation xmlns:xlink="http://www.w3.org/1999/xlink" xlink:type="simple">
          <person-group><name name-style="western"><surname>Smolis</surname><given-names>A</given-names></name><name name-style="western"><surname>Kaprus’</surname><given-names>IJ</given-names></name></person-group> (<year>2009</year>) <article-title>Redescription of <italic><tp:taxon-name><tp:taxon-name-part taxon-name-part-type="genus">Endonura</tp:taxon-name-part> <tp:taxon-name-part taxon-name-part-type="species">cretensis</tp:taxon-name-part></tp:taxon-name></italic> (Ellis, 1976) (<tp:taxon-name><tp:taxon-name-part taxon-name-part-type="order">Collembola</tp:taxon-name-part></tp:taxon-name>: <tp:taxon-name><tp:taxon-name-part taxon-name-part-type="family">Neanuridae</tp:taxon-name-part></tp:taxon-name>: <tp:taxon-name><tp:taxon-name-part taxon-name-part-type="subfamily">Neanurinae</tp:taxon-name-part></tp:taxon-name>) with a new record from Israel.</article-title> <source>Annales Zoologici</source> <volume>59</volume>: <fpage>1</fpage>–<lpage>6</lpage>. <ext-link xlink:type="simple" ext-link-type="doi" xlink:href="10.3161/000345409X432538">https://doi.org/10.3161/000345409X432538</ext-link></mixed-citation></ref><ref id="B12"><mixed-citation xmlns:xlink="http://www.w3.org/1999/xlink" xlink:type="simple">
          <person-group><name name-style="western"><surname>Fanciulli</surname><given-names>PP</given-names></name><name name-style="western"><surname>Dallai</surname><given-names>R</given-names></name></person-group> (<year>2008</year>) <article-title>Three new species of <tp:taxon-name><tp:taxon-name-part taxon-name-part-type="order">Collembola</tp:taxon-name-part></tp:taxon-name> from north-east Italy.</article-title> <source>Zootaxa</source> <volume>1701</volume>: <fpage>15</fpage>–<lpage>28</lpage>.</mixed-citation></ref></ref-list></tp:taxon-treatment>
