# Supplementary material for: Three new remarkable species of the genus Endonura Cassagnau, 1979 from the Middle East and Central Asia (Collembola, Neanuridae, Neanurinae, Neanurini)
Source: Zookeys. 2017 May 15;(673):135–51. doi: 10.3897/zookeys.673.12084 (PMC5523199; doi:10.3897/zookeys.673.12084)
Supplement: XML Treatment for Endonura paracentaurea [file zookeys.673.12084-treatment2.xml]

<!DOCTYPE tp:taxon-treatment
  PUBLIC "-//TaxonX//DTD Taxonomic Treatment Publishing DTD v0 20100105//EN" "tax-treatment-NSO.dtd">
<tp:taxon-treatment xmlns:tp="http://www.plazi.org/taxpub"><tp:treatment-meta><kwd-group><label>Taxon classification</label><kwd><named-content xmlns:xlink="http://www.w3.org/1999/xlink" content-type="kingdom">Animalia</named-content></kwd><kwd><named-content xmlns:xlink="http://www.w3.org/1999/xlink" content-type="order">Collembola</named-content></kwd><kwd><named-content xmlns:xlink="http://www.w3.org/1999/xlink" content-type="family">Neanuridae</named-content></kwd></kwd-group><mixed-citation publication-type="journal"><person-group><name><surname>Smolis</surname><given-names>Adrian</given-names></name><name><surname>Shayanmehr</surname><given-names>Masoumeh</given-names></name><name><surname>Kuznetsova</surname><given-names>Nataliya</given-names></name><name><surname>Lafooraki</surname><given-names>Elham Yoosefi</given-names></name></person-group><article-title>Three new remarkable species of the genus <italic><tp:taxon-name><tp:taxon-name-part taxon-name-part-type="genus" reg="Endonura">Endonura</tp:taxon-name-part></tp:taxon-name></italic> Cassagnau, 1979 from the Middle East and Central Asia (<tp:taxon-name><tp:taxon-name-part taxon-name-part-type="order" reg="Collembola">Collembola</tp:taxon-name-part></tp:taxon-name>, <tp:taxon-name><tp:taxon-name-part taxon-name-part-type="family">Neanuridae</tp:taxon-name-part></tp:taxon-name>, <tp:taxon-name><tp:taxon-name-part taxon-name-part-type="subfamily">Neanurinae</tp:taxon-name-part></tp:taxon-name>, <tp:taxon-name><tp:taxon-name-part taxon-name-part-type="tribe">Neanurini</tp:taxon-name-part></tp:taxon-name>)</article-title><source>Zookeys</source><day>15</day><month>5</month><year>2017</year><volume>2017</volume><issue>673</issue><fpage>135</fpage><lpage>151</lpage><pub-id pub-id-type="doi">10.3897/zookeys.673.12084</pub-id></mixed-citation></tp:treatment-meta><tp:nomenclature><tp:taxon-name>
            <tp:taxon-name-part taxon-name-part-type="genus" reg="Endonura">Endonura</tp:taxon-name-part>
            <tp:taxon-name-part taxon-name-part-type="species" reg="paracentaurea">paracentaurea</tp:taxon-name-part>
            <object-id xmlns:xlink="http://www.w3.org/1999/xlink" content-type="zoobank" xlink:type="simple">http://zoobank.org/9CC758B3-42F6-44D3-841B-D46B371997DD</object-id>
          </tp:taxon-name><tp:taxon-status xmlns:xlink="http://www.w3.org/1999/xlink" xlink:type="simple">sp. n.</tp:taxon-status><xref ref-type="fig" rid="F2">Figs 11–19</xref><xref ref-type="table" rid="T4">, Table 2a</xref></tp:nomenclature><tp:treatment-sec sec-type="type material" id="SECID0EFEAG"><title>Type material.</title><p>Holotype: adult female on slide, Iran, Mazandarn province, Behshahr region, Abbas-Abad forest (<named-content xmlns:xlink="http://www.w3.org/1999/xlink" content-type="dwc:verbatimCoordinates" xlink:type="simple"><named-content content-type="geo-json" specific-use="{&#34;type&#34;:&#34;Point&#34;,&#34;coordinates&#34;:[53.533333,36.666667]}" id="NCID0EOEAG" xlink:type="simple">36°40'N; 53°32'E</named-content></named-content>), rooting wood, 28.III.2013, leg. E. Yoosefi Lafooraki (<named-content xmlns:xlink="http://www.w3.org/1999/xlink" content-type="dwc:institutional_code" xlink:type="simple">DIBEC</named-content>). Paratypes: 3 females on slide, same data as holotype.</p><fig id="F2" position="float" orientation="portrait"><label>Figures 11–19.</label><caption><p>
                <italic><tp:taxon-name><tp:taxon-name-part taxon-name-part-type="genus" reg="Endonura">Endonura</tp:taxon-name-part> <tp:taxon-name-part taxon-name-part-type="species" reg="paracentaurea">paracentaurea</tp:taxon-name-part></tp:taxon-name></italic> sp. n.: <bold>11</bold> dorsal chaetotaxy of <abbrev xmlns:xlink="http://www.w3.org/1999/xlink" xlink:title="antenna" id="ABBRID0EIFAG" xlink:type="simple">Ant</abbrev> III–IV <bold>12</bold> ventral chaetotaxy of <abbrev xmlns:xlink="http://www.w3.org/1999/xlink" xlink:title="antenna" id="ABBRID0EOFAG" xlink:type="simple">Ant</abbrev> III <bold>13</bold> chaetotaxy of head and <abbrev xmlns:xlink="http://www.w3.org/1999/xlink" xlink:title="thorax" id="ABBRID0EUFAG" xlink:type="simple">Th</abbrev> I–II (holotype), dorsolateral view <bold>14</bold> chaetotaxy of tubercle <abbrev xmlns:xlink="http://www.w3.org/1999/xlink" xlink:title="dorsoexternal" id="ABBRID0E1FAG" xlink:type="simple">De</abbrev> of <abbrev xmlns:xlink="http://www.w3.org/1999/xlink" xlink:title="thorax" id="ABBRID0E5FAG" xlink:type="simple">Th</abbrev> III <bold>15</bold> dorsal chaetotaxy of <abbrev xmlns:xlink="http://www.w3.org/1999/xlink" xlink:title="abdomen" id="ABBRID0EEGAG" xlink:type="simple">Abd</abbrev> I–VI <bold>16</bold> furca rudimentary <bold>17</bold> chaeta Di1 of <abbrev xmlns:xlink="http://www.w3.org/1999/xlink" xlink:title="abdomen" id="ABBRID0EMGAG" xlink:type="simple">Abd</abbrev> V <bold>18</bold> sensillum of <abbrev xmlns:xlink="http://www.w3.org/1999/xlink" xlink:title="abdomen" id="ABBRID0ESGAG" xlink:type="simple">Abd</abbrev> V <bold>19</bold> chaetotaxy and ventral sclerifications of labrum.</p></caption><graphic xmlns:xlink="http://www.w3.org/1999/xlink" xlink:href="zookeys-673-135-g002.jpg" position="float" orientation="portrait" xlink:type="simple" id="oo_135926.jpg"/></fig><table-wrap id="T4" position="float" orientation="portrait"><label>Table 2a.</label><caption><p>Chaetotaxy of <italic><tp:taxon-name><tp:taxon-name-part taxon-name-part-type="genus" reg="Endonura">Endonura</tp:taxon-name-part> <tp:taxon-name-part taxon-name-part-type="species" reg="paracentaurea">paracentaurea</tp:taxon-name-part></tp:taxon-name></italic> sp. n.: cephalic chaetotaxy dorsal side.</p></caption><table id="TID0E6HBG" rules="all"><tbody><tr><td rowspan="1" colspan="1">
              <bold>Tubercle</bold>
            </td><td rowspan="1" colspan="1">
              <bold>Number of chaetae</bold>
            </td><td rowspan="1" colspan="1">
              <bold>Types of chaetae</bold>
            </td><td rowspan="1" colspan="1">
              <bold>Names of chaetae</bold>
            </td></tr><tr><td rowspan="1" colspan="1">
              <abbrev xmlns:xlink="http://www.w3.org/1999/xlink" xlink:title="clypeal" id="ABBRID0E5VBI" xlink:type="simple">Cl</abbrev>
            </td><td rowspan="1" colspan="1">4</td><td rowspan="1" colspan="1">
              <abbrev xmlns:xlink="http://www.w3.org/1999/xlink" xlink:title="long macrochaeta" id="ABBRID0EJWBI" xlink:type="simple">Ml</abbrev>
              <break/> <abbrev xmlns:xlink="http://www.w3.org/1999/xlink" xlink:title="mesochaeta" id="ABBRID0EPWBI" xlink:type="simple">me</abbrev></td><td rowspan="1" colspan="1">F<break/> G</td></tr><tr><td rowspan="1" colspan="1">
              <abbrev xmlns:xlink="http://www.w3.org/1999/xlink" xlink:title="antenno–frontal" id="ABBRID0E4WBI" xlink:type="simple">Af</abbrev>
            </td><td rowspan="1" colspan="1">8</td><td rowspan="1" colspan="1">
              <abbrev xmlns:xlink="http://www.w3.org/1999/xlink" xlink:title="long macrochaeta" id="ABBRID0EIXBI" xlink:type="simple">Ml</abbrev>
              <break/> <abbrev xmlns:xlink="http://www.w3.org/1999/xlink" xlink:title="short macrochaeta" id="ABBRID0EOXBI" xlink:type="simple">Mc</abbrev><break/> <abbrev xmlns:xlink="http://www.w3.org/1999/xlink" xlink:title="microchaeta" id="ABBRID0ETXBI" xlink:type="simple">mi</abbrev></td><td rowspan="1" colspan="1">B<break/> A<break/> C, D</td></tr><tr><td rowspan="1" colspan="1">
              <abbrev xmlns:xlink="http://www.w3.org/1999/xlink" xlink:title="ocular" id="ABBRID0EDYBI" xlink:type="simple">Oc</abbrev>
            </td><td rowspan="1" colspan="1">3</td><td rowspan="1" colspan="1">
              <abbrev xmlns:xlink="http://www.w3.org/1999/xlink" xlink:title="long macrochaeta" id="ABBRID0EOYBI" xlink:type="simple">Ml</abbrev>
              <break/> <abbrev xmlns:xlink="http://www.w3.org/1999/xlink" xlink:title="short macrochaeta" id="ABBRID0EUYBI" xlink:type="simple">Mc</abbrev><break/> <abbrev xmlns:xlink="http://www.w3.org/1999/xlink" xlink:title="microchaeta" id="ABBRID0EZYBI" xlink:type="simple">mi</abbrev></td><td rowspan="1" colspan="1">Ocm<break/> Ocp<break/> Oca</td></tr><tr><td rowspan="1" colspan="1">
              <abbrev xmlns:xlink="http://www.w3.org/1999/xlink" xlink:title="dorsointernal" id="ABBRID0EJZBI" xlink:type="simple">Di</abbrev>
              <break/>
            </td><td rowspan="1" colspan="1">2</td><td rowspan="1" colspan="1">
              <abbrev xmlns:xlink="http://www.w3.org/1999/xlink" xlink:title="long macrochaeta" id="ABBRID0EWZBI" xlink:type="simple">Ml</abbrev>
              <break/> <abbrev xmlns:xlink="http://www.w3.org/1999/xlink" xlink:title="short macrochaeta" id="ABBRID0E3ZBI" xlink:type="simple">Mc</abbrev></td><td rowspan="1" colspan="1">Di1<break/> Di2</td></tr><tr><td rowspan="1" colspan="1">
              <abbrev xmlns:xlink="http://www.w3.org/1999/xlink" xlink:title="dorsoexternal" id="ABBRID0EK1BI" xlink:type="simple">De</abbrev>
            </td><td rowspan="1" colspan="1">2</td><td rowspan="1" colspan="1">
              <abbrev xmlns:xlink="http://www.w3.org/1999/xlink" xlink:title="short macrochaeta" id="ABBRID0EV1BI" xlink:type="simple">Mc</abbrev>
              <break/> <abbrev xmlns:xlink="http://www.w3.org/1999/xlink" xlink:title="very short macrochaeta" id="ABBRID0E21BI" xlink:type="simple">Mcc</abbrev></td><td rowspan="1" colspan="1">De1<break/> De2</td></tr><tr><td rowspan="1" colspan="1">
              <abbrev xmlns:xlink="http://www.w3.org/1999/xlink" xlink:title="dorsolateral" id="ABBRID0EJ2BI" xlink:type="simple">Dl</abbrev>
            </td><td rowspan="1" colspan="1">6</td><td rowspan="1" colspan="1">
              <abbrev xmlns:xlink="http://www.w3.org/1999/xlink" xlink:title="long macrochaeta" id="ABBRID0EU2BI" xlink:type="simple">Ml</abbrev>
              <break/> <abbrev xmlns:xlink="http://www.w3.org/1999/xlink" xlink:title="very short macrochaeta" id="ABBRID0E12BI" xlink:type="simple">Mcc</abbrev><break/> <abbrev xmlns:xlink="http://www.w3.org/1999/xlink" xlink:title="microchaeta" id="ABBRID0E62BI" xlink:type="simple">mi</abbrev></td><td rowspan="1" colspan="1">Dl5, Dl1<break/> Dl3, Dl4<break/> Dl2, Dl6</td></tr><tr><td rowspan="1" colspan="1">(<abbrev xmlns:xlink="http://www.w3.org/1999/xlink" xlink:title="lateral" id="ABBRID0EP3BI" xlink:type="simple">L</abbrev>+<abbrev xmlns:xlink="http://www.w3.org/1999/xlink" xlink:title="subocular" id="ABBRID0ET3BI" xlink:type="simple">So</abbrev>)</td><td rowspan="1" colspan="1">8</td><td rowspan="1" colspan="1">
              <abbrev xmlns:xlink="http://www.w3.org/1999/xlink" xlink:title="long macrochaeta" id="ABBRID0E53BI" xlink:type="simple">Ml</abbrev>
              <break/> <abbrev xmlns:xlink="http://www.w3.org/1999/xlink" xlink:title="microchaeta" id="ABBRID0EE4BI" xlink:type="simple">mi</abbrev><break/> <abbrev xmlns:xlink="http://www.w3.org/1999/xlink" xlink:title="mesochaeta" id="ABBRID0EJ4BI" xlink:type="simple">me</abbrev></td><td rowspan="1" colspan="1">L1, L4, So1<break/> L2<break/> So3–6</td></tr></tbody></table></table-wrap><table-wrap id="T5" position="float" orientation="portrait"><label>Table 2b.</label><caption><p>Chaetotaxy of <italic><tp:taxon-name><tp:taxon-name-part taxon-name-part-type="genus" reg="Endonura">Endonura</tp:taxon-name-part> <tp:taxon-name-part taxon-name-part-type="species" reg="paracentaurea">paracentaurea</tp:taxon-name-part></tp:taxon-name></italic> sp. n.: chaetotaxy of antennae.</p></caption><table id="TID0E1NBG" rules="all"><tbody><tr><th rowspan="1" colspan="1">Segment, Group</th><th rowspan="1" colspan="1">Number of chaetae</th><th rowspan="1" colspan="1">Segment, Group</th><th rowspan="1" colspan="1">Number of chaetae adult</th></tr><tr><td rowspan="1" colspan="1">I</td><td rowspan="1" colspan="1">7</td><td rowspan="4" colspan="1">IV<break/> <abbrev xmlns:xlink="http://www.w3.org/1999/xlink" xlink:title="apical" id="ABBRID0EG6BI" xlink:type="simple">ap</abbrev></td><td rowspan="3" colspan="1">
              <break/> <abbrev xmlns:xlink="http://www.w3.org/1999/xlink" xlink:title="organite of Ant IV" id="ABBRID0EP6BI" xlink:type="simple">or</abbrev>, 8 <abbrev xmlns:xlink="http://www.w3.org/1999/xlink" xlink:title="chaeta s" id="ABBRID0ET6BI" xlink:type="simple">S</abbrev>, <abbrev xmlns:xlink="http://www.w3.org/1999/xlink" xlink:title="ordinary chaeta on Ant IV" id="ABBRID0EX6BI" xlink:type="simple">i</abbrev>, 12 <abbrev xmlns:xlink="http://www.w3.org/1999/xlink" xlink:title="cylindrical s–chaetae on Ant IV" id="ABBRID0E26BI" xlink:type="simple">mou</abbrev>, 6 <abbrev xmlns:xlink="http://www.w3.org/1999/xlink" xlink:title="border s–chaeta on Ant IV" id="ABBRID0E66BI" xlink:type="simple">brs</abbrev>, 2 <abbrev xmlns:xlink="http://www.w3.org/1999/xlink" xlink:title="ordinary chaetae on ventral Ant IV" id="ABBRID0EDACI" xlink:type="simple">iv</abbrev></td></tr><tr><td rowspan="1" colspan="1">II</td><td rowspan="1" colspan="1">11</td></tr><tr><td rowspan="2" colspan="1">III<break/> <abbrev xmlns:xlink="http://www.w3.org/1999/xlink" xlink:title="ventroexternal" id="ABBRID0EUACI" xlink:type="simple">ve</abbrev></td><td rowspan="1" colspan="1">5 sensilla AO III</td></tr><tr><td rowspan="1" colspan="1">5</td><td rowspan="1" colspan="1">8 <abbrev xmlns:xlink="http://www.w3.org/1999/xlink" xlink:title="s–chaeta on Ant IV" id="ABBRID0ECBCI" xlink:type="simple">bs</abbrev>, 5 <abbrev xmlns:xlink="http://www.w3.org/1999/xlink" xlink:title="microchaetae on Ant IV" id="ABBRID0EGBCI" xlink:type="simple">miA</abbrev></td></tr><tr><td rowspan="1" colspan="1">
              <abbrev xmlns:xlink="http://www.w3.org/1999/xlink" xlink:title="ventrocentral" id="ABBRID0EOBCI" xlink:type="simple">vc</abbrev>
            </td><td rowspan="1" colspan="1">4</td><td rowspan="1" colspan="1">
              <abbrev xmlns:xlink="http://www.w3.org/1999/xlink" xlink:title="centroapical" id="ABBRID0EZBCI" xlink:type="simple">ca</abbrev>
            </td><td rowspan="1" colspan="1">2 <abbrev xmlns:xlink="http://www.w3.org/1999/xlink" xlink:title="s–chaeta on Ant IV" id="ABBRID0EBCCI" xlink:type="simple">bs</abbrev>, 3 <abbrev xmlns:xlink="http://www.w3.org/1999/xlink" xlink:title="microchaetae on Ant IV" id="ABBRID0EFCCI" xlink:type="simple">miA</abbrev></td></tr><tr><td rowspan="1" colspan="1">
              <abbrev xmlns:xlink="http://www.w3.org/1999/xlink" xlink:title="ventrointernal" id="ABBRID0ENCCI" xlink:type="simple">vi</abbrev>
            </td><td rowspan="1" colspan="1">4</td><td rowspan="1" colspan="1">
              <abbrev xmlns:xlink="http://www.w3.org/1999/xlink" xlink:title="centromedial" id="ABBRID0EYCCI" xlink:type="simple">cm</abbrev>
            </td><td rowspan="1" colspan="1">3 <abbrev xmlns:xlink="http://www.w3.org/1999/xlink" xlink:title="s–chaeta on Ant IV" id="ABBRID0EADCI" xlink:type="simple">bs</abbrev>, 1 <abbrev xmlns:xlink="http://www.w3.org/1999/xlink" xlink:title="microchaetae on Ant IV" id="ABBRID0EEDCI" xlink:type="simple">miA</abbrev></td></tr><tr><td rowspan="1" colspan="1">
              <abbrev xmlns:xlink="http://www.w3.org/1999/xlink" xlink:title="dorsal" id="ABBRID0EMDCI" xlink:type="simple">d</abbrev>
            </td><td rowspan="1" colspan="1">5</td><td rowspan="1" colspan="1">
              <abbrev xmlns:xlink="http://www.w3.org/1999/xlink" xlink:title="centroposterior" id="ABBRID0EXDCI" xlink:type="simple">cp</abbrev>
            </td><td rowspan="1" colspan="1">8 <abbrev xmlns:xlink="http://www.w3.org/1999/xlink" xlink:title="microchaetae on Ant IV" id="ABBRID0E6DCI" xlink:type="simple">miA</abbrev>, 1 <abbrev xmlns:xlink="http://www.w3.org/1999/xlink" xlink:title="border s–chaeta on Ant IV" id="ABBRID0EDECI" xlink:type="simple">brs</abbrev></td></tr></tbody></table></table-wrap><table-wrap id="T6" position="float" orientation="portrait"><label>Table 2c.</label><caption><p>Chaetotaxy of <italic><tp:taxon-name><tp:taxon-name-part taxon-name-part-type="genus" reg="Endonura">Endonura</tp:taxon-name-part> <tp:taxon-name-part taxon-name-part-type="species" reg="paracentaurea">paracentaurea</tp:taxon-name-part></tp:taxon-name></italic> sp. n.: postcephalic chaetotaxy.</p></caption><table id="TID0E4SBG" rules="all"><tbody><tr><th rowspan="2" colspan="1"/><th rowspan="1" colspan="4">Terga</th><th rowspan="1" colspan="5">Legs</th></tr><tr><th rowspan="1" colspan="1">
              <abbrev xmlns:xlink="http://www.w3.org/1999/xlink" xlink:title="dorsointernal" id="ABBRID0ENFCI" xlink:type="simple">Di</abbrev>
            </th><th rowspan="1" colspan="1">
              <abbrev xmlns:xlink="http://www.w3.org/1999/xlink" xlink:title="dorsoexternal" id="ABBRID0EVFCI" xlink:type="simple">De</abbrev>
            </th><th rowspan="1" colspan="1">
              <abbrev xmlns:xlink="http://www.w3.org/1999/xlink" xlink:title="dorsolateral" id="ABBRID0E4FCI" xlink:type="simple">Dl</abbrev>
            </th><th rowspan="1" colspan="1">
              <abbrev xmlns:xlink="http://www.w3.org/1999/xlink" xlink:title="lateral" id="ABBRID0EFGCI" xlink:type="simple">L</abbrev>
            </th><th rowspan="1" colspan="1">
              <abbrev xmlns:xlink="http://www.w3.org/1999/xlink" xlink:title="subcoxa 2" id="ABBRID0ENGCI" xlink:type="simple">Scx2</abbrev>
            </th><th rowspan="1" colspan="1">
              <abbrev xmlns:xlink="http://www.w3.org/1999/xlink" xlink:title="coxa" id="ABBRID0EVGCI" xlink:type="simple">Cx</abbrev>
            </th><th rowspan="1" colspan="1">
              <abbrev xmlns:xlink="http://www.w3.org/1999/xlink" xlink:title="trochanter" id="ABBRID0E4GCI" xlink:type="simple">Tr</abbrev>
            </th><th rowspan="1" colspan="1">
              <abbrev xmlns:xlink="http://www.w3.org/1999/xlink" xlink:title="femur" id="ABBRID0EFHCI" xlink:type="simple">Fe</abbrev>
            </th><th rowspan="1" colspan="1">
              <abbrev xmlns:xlink="http://www.w3.org/1999/xlink" xlink:title="tibiotarsus" id="ABBRID0ENHCI" xlink:type="simple">T</abbrev>
            </th></tr><tr><td rowspan="1" colspan="1">
              <abbrev xmlns:xlink="http://www.w3.org/1999/xlink" xlink:title="thorax" id="ABBRID0EWHCI" xlink:type="simple">Th</abbrev> I</td><td rowspan="1" colspan="1">1</td><td rowspan="1" colspan="1">2</td><td rowspan="1" colspan="1">1</td><td rowspan="1" colspan="1">-</td><td rowspan="1" colspan="1">0</td><td rowspan="1" colspan="1">3</td><td rowspan="1" colspan="1">6</td><td rowspan="1" colspan="1">13</td><td rowspan="1" colspan="1">19</td></tr><tr><td rowspan="1" colspan="1">
              <abbrev xmlns:xlink="http://www.w3.org/1999/xlink" xlink:title="thorax" id="ABBRID0E1ICI" xlink:type="simple">Th</abbrev> II</td><td rowspan="1" colspan="1">3</td><td rowspan="1" colspan="1">2+<abbrev xmlns:xlink="http://www.w3.org/1999/xlink" xlink:title="chaeta s" id="ABBRID0EFJCI" xlink:type="simple">s</abbrev></td><td rowspan="1" colspan="1">3+<abbrev xmlns:xlink="http://www.w3.org/1999/xlink" xlink:title="chaeta s" id="ABBRID0EMJCI" xlink:type="simple">s</abbrev>+<abbrev xmlns:xlink="http://www.w3.org/1999/xlink" xlink:title="s–microchaeta" id="ABBRID0EQJCI" xlink:type="simple">ms</abbrev></td><td rowspan="1" colspan="1">3</td><td rowspan="1" colspan="1">2</td><td rowspan="1" colspan="1">7</td><td rowspan="1" colspan="1">6</td><td rowspan="1" colspan="1">12</td><td rowspan="1" colspan="1">19</td></tr><tr><td rowspan="1" colspan="1">
              <abbrev xmlns:xlink="http://www.w3.org/1999/xlink" xlink:title="thorax" id="ABBRID0EKKCI" xlink:type="simple">Th</abbrev> III</td><td rowspan="1" colspan="1">3</td><td rowspan="1" colspan="1">3+<abbrev xmlns:xlink="http://www.w3.org/1999/xlink" xlink:title="chaeta s" id="ABBRID0EVKCI" xlink:type="simple">s</abbrev></td><td rowspan="1" colspan="1">3+<abbrev xmlns:xlink="http://www.w3.org/1999/xlink" xlink:title="chaeta s" id="ABBRID0E3KCI" xlink:type="simple">s</abbrev></td><td rowspan="1" colspan="1">3</td><td rowspan="1" colspan="1">2</td><td rowspan="1" colspan="1">8</td><td rowspan="1" colspan="1">6</td><td rowspan="1" colspan="1">11</td><td rowspan="1" colspan="1">18</td></tr><tr><td rowspan="1" colspan="1"/><td rowspan="1" colspan="1"/><td rowspan="1" colspan="1"/><td rowspan="1" colspan="1"/><td rowspan="1" colspan="1"/><td rowspan="1" colspan="1"/><td rowspan="1" colspan="1"/><td rowspan="1" colspan="1">Sterna</td><td rowspan="1" colspan="1"/><td rowspan="1" colspan="1"/></tr><tr><td rowspan="1" colspan="1">
              <abbrev xmlns:xlink="http://www.w3.org/1999/xlink" xlink:title="abdomen" id="ABBRID0EVMCI" xlink:type="simple">Abd</abbrev> I</td><td rowspan="1" colspan="1">2</td><td rowspan="1" colspan="1">3+<abbrev xmlns:xlink="http://www.w3.org/1999/xlink" xlink:title="chaeta s" id="ABBRID0EANCI" xlink:type="simple">s</abbrev></td><td rowspan="1" colspan="1">2</td><td rowspan="1" colspan="1">3</td><td rowspan="1" colspan="5">
              <abbrev xmlns:xlink="http://www.w3.org/1999/xlink" xlink:title="ventral tube" id="ABBRID0ENNCI" xlink:type="simple">VT</abbrev>: 4</td></tr><tr><td rowspan="1" colspan="1">
              <abbrev xmlns:xlink="http://www.w3.org/1999/xlink" xlink:title="abdomen" id="ABBRID0EWNCI" xlink:type="simple">Abd</abbrev> II</td><td rowspan="1" colspan="1">2</td><td rowspan="1" colspan="1">3+<abbrev xmlns:xlink="http://www.w3.org/1999/xlink" xlink:title="chaeta s" id="ABBRID0EBOCI" xlink:type="simple">s</abbrev></td><td rowspan="1" colspan="1">2</td><td rowspan="1" colspan="1">3</td><td rowspan="1" colspan="5">
              <abbrev xmlns:xlink="http://www.w3.org/1999/xlink" xlink:title="organite of Ant IV" id="ABBRID0EOOCI" xlink:type="simple">Ve</abbrev>: 5–6; chaeta Ve1 present</td></tr><tr><td rowspan="1" colspan="1">
              <abbrev xmlns:xlink="http://www.w3.org/1999/xlink" xlink:title="abdomen" id="ABBRID0EXOCI" xlink:type="simple">Abd</abbrev> III</td><td rowspan="1" colspan="1">2</td><td rowspan="1" colspan="1">3+<abbrev xmlns:xlink="http://www.w3.org/1999/xlink" xlink:title="chaeta s" id="ABBRID0ECPCI" xlink:type="simple">s</abbrev></td><td rowspan="1" colspan="1">2</td><td rowspan="1" colspan="1">3</td><td rowspan="1" colspan="5">
              <abbrev xmlns:xlink="http://www.w3.org/1999/xlink" xlink:title="ventroexternolateral" id="ABBRID0EPPCI" xlink:type="simple">Vel</abbrev>:4–5; <abbrev xmlns:xlink="http://www.w3.org/1999/xlink" xlink:title="furcal" id="ABBRID0ETPCI" xlink:type="simple">Fu</abbrev>: 4–5 <abbrev xmlns:xlink="http://www.w3.org/1999/xlink" xlink:title="mesochaeta" id="ABBRID0EXPCI" xlink:type="simple">me</abbrev>, 4–5 <abbrev xmlns:xlink="http://www.w3.org/1999/xlink" xlink:title="microchaeta" id="ABBRID0E2PCI" xlink:type="simple">mi</abbrev></td></tr><tr><td rowspan="1" colspan="1">
              <abbrev xmlns:xlink="http://www.w3.org/1999/xlink" xlink:title="abdomen" id="ABBRID0EDQCI" xlink:type="simple">Abd</abbrev> IV</td><td rowspan="1" colspan="1">2</td><td rowspan="1" colspan="1">2+<abbrev xmlns:xlink="http://www.w3.org/1999/xlink" xlink:title="chaeta s" id="ABBRID0EOQCI" xlink:type="simple">s</abbrev></td><td rowspan="1" colspan="1">3</td><td rowspan="1" colspan="1">6</td><td rowspan="1" colspan="5">
              <abbrev xmlns:xlink="http://www.w3.org/1999/xlink" xlink:title="ventroexternolateral" id="ABBRID0E2QCI" xlink:type="simple">Vel</abbrev>: 4; <abbrev xmlns:xlink="http://www.w3.org/1999/xlink" xlink:title="ventroexternocentral" id="ABBRID0E6QCI" xlink:type="simple">Vec</abbrev>: 2; <abbrev xmlns:xlink="http://www.w3.org/1999/xlink" xlink:title="ventroexternointernal" id="ABBRID0EDRCI" xlink:type="simple">Vei</abbrev>: 2; <abbrev xmlns:xlink="http://www.w3.org/1999/xlink" xlink:title="ventrolateral" id="ABBRID0EHRCI" xlink:type="simple">Vl</abbrev>: 4</td></tr><tr><td rowspan="1" colspan="1">
              <abbrev xmlns:xlink="http://www.w3.org/1999/xlink" xlink:title="abdomen" id="ABBRID0EQRCI" xlink:type="simple">Abd</abbrev> V</td><td rowspan="1" colspan="1">(3+3)</td><td rowspan="1" colspan="3">5+<abbrev xmlns:xlink="http://www.w3.org/1999/xlink" xlink:title="chaeta s" id="ABBRID0E2RCI" xlink:type="simple">s</abbrev></td><td rowspan="1" colspan="5">
              <abbrev xmlns:xlink="http://www.w3.org/1999/xlink" xlink:title="antegenital" id="ABBRID0ECSCI" xlink:type="simple">Ag</abbrev>: 3; <abbrev xmlns:xlink="http://www.w3.org/1999/xlink" xlink:title="ventrolateral" id="ABBRID0EGSCI" xlink:type="simple">Vl</abbrev>: 1, L‘: 1</td></tr><tr><td rowspan="1" colspan="1">
              <abbrev xmlns:xlink="http://www.w3.org/1999/xlink" xlink:title="abdomen" id="ABBRID0EPSCI" xlink:type="simple">Abd</abbrev> VI</td><td rowspan="1" colspan="1"/><td rowspan="1" colspan="1">7</td><td rowspan="1" colspan="1"/><td rowspan="1" colspan="1"/><td rowspan="1" colspan="5">
              <abbrev xmlns:xlink="http://www.w3.org/1999/xlink" xlink:title="organite of Ant IV" id="ABBRID0EDTCI" xlink:type="simple">Ve</abbrev>: 13–14; <abbrev xmlns:xlink="http://www.w3.org/1999/xlink" xlink:title="chaetae of anal lobes" id="ABBRID0EHTCI" xlink:type="simple">An</abbrev>: 2mi</td></tr></tbody></table></table-wrap></tp:treatment-sec><tp:treatment-sec sec-type="etymology" id="SECID0E4GAG"><title>Etymology.</title><p>The name “<italic><tp:taxon-name><tp:taxon-name-part taxon-name-part-type="species" reg="paracentaurea">paracentaurea</tp:taxon-name-part></tp:taxon-name></italic>” refers to a strong similarity of the new species to <italic><tp:taxon-name><tp:taxon-name-part taxon-name-part-type="genus" reg="Endonura">E.</tp:taxon-name-part> <tp:taxon-name-part taxon-name-part-type="species" reg="centaurea">centaurea</tp:taxon-name-part></tp:taxon-name></italic>.</p></tp:treatment-sec><tp:treatment-sec sec-type="diagnosis" id="SECID0E1HAG"><title>Diagnosis.</title><p>Habitus typical of the genus <italic><tp:taxon-name><tp:taxon-name-part taxon-name-part-type="genus" reg="Endonura">Endonura</tp:taxon-name-part></tp:taxon-name></italic>. Dorsal tubercles present and well developed. 2+2 pigmented eyes. Buccal cone short, labrum nonogival. Head with chaetae A, B, C and D. Chaetae O and E absent. Tubercles <abbrev xmlns:xlink="http://www.w3.org/1999/xlink" xlink:title="clypeal" id="ABBRID0EHIAG" xlink:type="simple">Cl</abbrev> and <abbrev xmlns:xlink="http://www.w3.org/1999/xlink" xlink:title="antenno–frontal" id="ABBRID0ELIAG" xlink:type="simple">Af</abbrev> separate. Tubercles <abbrev xmlns:xlink="http://www.w3.org/1999/xlink" xlink:title="dorsolateral" id="ABBRID0EPIAG" xlink:type="simple">Dl</abbrev> and (<abbrev xmlns:xlink="http://www.w3.org/1999/xlink" xlink:title="lateral" id="ABBRID0ETIAG" xlink:type="simple">L</abbrev>+<abbrev xmlns:xlink="http://www.w3.org/1999/xlink" xlink:title="subocular" id="ABBRID0EXIAG" xlink:type="simple">So</abbrev>) on head with six and eight chaetae respectively. Tubercles <abbrev xmlns:xlink="http://www.w3.org/1999/xlink" xlink:title="dorsointernal" id="ABBRID0E2IAG" xlink:type="simple">Di</abbrev> on <abbrev xmlns:xlink="http://www.w3.org/1999/xlink" xlink:title="thorax" id="ABBRID0E6IAG" xlink:type="simple">Th</abbrev> I present. Tubercles <abbrev xmlns:xlink="http://www.w3.org/1999/xlink" xlink:title="dorsoexternal" id="ABBRID0EDJAG" xlink:type="simple">De</abbrev> on <abbrev xmlns:xlink="http://www.w3.org/1999/xlink" xlink:title="thorax" id="ABBRID0EHJAG" xlink:type="simple">Th</abbrev> II and III with three and four chaetae respectively. Tubercles <abbrev xmlns:xlink="http://www.w3.org/1999/xlink" xlink:title="lateral" id="ABBRID0ELJAG" xlink:type="simple">L</abbrev> on <abbrev xmlns:xlink="http://www.w3.org/1999/xlink" xlink:title="abdomen" id="ABBRID0EPJAG" xlink:type="simple">Abd</abbrev> III and IV with three and six chaetae respectively. <abbrev xmlns:xlink="http://www.w3.org/1999/xlink" xlink:title="abdomen" id="ABBRID0ETJAG" xlink:type="simple">Abd</abbrev> IV and V with eight and three tubercles respectively. Claw without inner tooth. Tibiotarsi with chaetae <abbrev xmlns:xlink="http://www.w3.org/1999/xlink" xlink:title="ordinary chaetae on tibiotarsi" id="ABBRID0EXJAG" xlink:type="simple">B4</abbrev> and B5 short.</p></tp:treatment-sec><tp:treatment-sec sec-type="description" id="SECID0E2JAG"><title>Description.</title><p>General. Body length (without antennae): 0.90 to 1.65 mm (holotype: 1.65 mm). Colour of the body white. 2+2 small black eyes, in a typical arrangement for the genus (Fig. <xref ref-type="fig" rid="F2">13</xref>).</p><p>
            <italic>Chaetal morphology</italic>. Dorsal ordinary chaetae of five types: long macrochaetae, short macrochaetae, very short macrochaetae , mesochaetae and microchaetae. Long macrochaetae thick, slightly arc-like or straight, narrowly sheathed, feebly serrated, apically rounded or pointed (Figs <xref ref-type="fig" rid="F2">13</xref>, <xref ref-type="fig" rid="F2">15</xref>, <xref ref-type="fig" rid="F2">17</xref>). Macrochaetae <abbrev xmlns:xlink="http://www.w3.org/1999/xlink" xlink:title="short macrochaeta" id="ABBRID0EVKAG" xlink:type="simple">Mc</abbrev> and <abbrev xmlns:xlink="http://www.w3.org/1999/xlink" xlink:title="very short macrochaeta" id="ABBRID0EZKAG" xlink:type="simple">Mcc</abbrev> morphologically similar to long macrochaetae, but shorter. Mesochaetae similar to ventral chaetae, thin, smooth and pointed. Microchaetae similar to mesochaetae, but apparently short. S–chaetae of tergites thin, smooth and short, notably shorter than nearby macrochaetae (Figs <xref ref-type="fig" rid="F2">13</xref>, <xref ref-type="fig" rid="F2">15</xref>, <xref ref-type="fig" rid="F2">18</xref>).</p><p>
            <italic>Antennae</italic>. Typical of the genus. Dorsal chaetotaxy of <abbrev xmlns:xlink="http://www.w3.org/1999/xlink" xlink:title="antenna" id="ABBRID0ENLAG" xlink:type="simple">Ant</abbrev> III–IV as in Fig. <xref ref-type="fig" rid="F2">11</xref> and Table <xref ref-type="table" rid="T5">2b</xref>. S–chaetae of <abbrev xmlns:xlink="http://www.w3.org/1999/xlink" xlink:title="antenna" id="ABBRID0EZLAG" xlink:type="simple">Ant</abbrev> IV of medium length and moderately thickened, S4 and S7 notably longer than other S–chaetae, S1 distinctly shorter and thinner than others (Fig. <xref ref-type="fig" rid="F2">11</xref>). Apical vesicle poorly developed, unilobate. Ventral chaetotaxy of <abbrev xmlns:xlink="http://www.w3.org/1999/xlink" xlink:title="antenna" id="ABBRID0EBMAG" xlink:type="simple">Ant</abbrev> III–IV as in Fig. <xref ref-type="fig" rid="F2">12</xref> and Table <xref ref-type="table" rid="T5">2b</xref>.</p><p>
            <italic>Mouthparts</italic>. Buccal short with labral sclerifications nonogival. Labral chaetotaxy: 0/2, 4 (Fig. <xref ref-type="fig" rid="F2">19</xref>). Labium with four basal, three distal and four lateral chaetae, papillae <abbrev xmlns:xlink="http://www.w3.org/1999/xlink" xlink:title="labial papilla x" id="ABBRID0EVMAG" xlink:type="simple">x</abbrev> absent. Maxilla styliform, mandible thin and tridentate.</p><p>Dorsal chaetotaxy and tubercles. Head without chaetae E, O, So2 and L3 (Fig. <xref ref-type="fig" rid="F2">13</xref>). Tubercles <abbrev xmlns:xlink="http://www.w3.org/1999/xlink" xlink:title="dorsointernal" id="ABBRID0E6MAG" xlink:type="simple">Di</abbrev> on <abbrev xmlns:xlink="http://www.w3.org/1999/xlink" xlink:title="thorax" id="ABBRID0EDNAG" xlink:type="simple">Th</abbrev> I differentiated, not fused with tubercles <abbrev xmlns:xlink="http://www.w3.org/1999/xlink" xlink:title="dorsoexternal" id="ABBRID0EHNAG" xlink:type="simple">De</abbrev> (Fig. <xref ref-type="fig" rid="F2">13</xref>). Thorax and abdomen without free chaetae De2 and De3 (Figs <xref ref-type="fig" rid="F2">13–15</xref>). On <abbrev xmlns:xlink="http://www.w3.org/1999/xlink" xlink:title="abdomen" id="ABBRID0ETNAG" xlink:type="simple">Abd</abbrev> I–III, the line of chaetae De1–chaeta s perpendicular to the dorsomedian line. On <abbrev xmlns:xlink="http://www.w3.org/1999/xlink" xlink:title="abdomen" id="ABBRID0EXNAG" xlink:type="simple">Abd</abbrev> I-III chaetae De1 notably short (Fig. <xref ref-type="fig" rid="F2">15</xref>). Cryptopygy absent, <abbrev xmlns:xlink="http://www.w3.org/1999/xlink" xlink:title="abdomen" id="ABBRID0E6NAG" xlink:type="simple">Abd</abbrev> VI visible from above.</p><p>
            <italic>Ventral chaetotaxy.</italic> On head, groups <abbrev xmlns:xlink="http://www.w3.org/1999/xlink" xlink:title="ventroexternoanterior" id="ABBRID0EHOAG" xlink:type="simple">Vea</abbrev>, <abbrev xmlns:xlink="http://www.w3.org/1999/xlink" xlink:title="ventroexternomedial" id="ABBRID0ELOAG" xlink:type="simple">Vem</abbrev> and <abbrev xmlns:xlink="http://www.w3.org/1999/xlink" xlink:title="ventroexteroposterior" id="ABBRID0EPOAG" xlink:type="simple">Vep</abbrev> with 3, 4, 4 chaetae respectively. Group <abbrev xmlns:xlink="http://www.w3.org/1999/xlink" xlink:title="ventrointernal" id="ABBRID0ETOAG" xlink:type="simple">Vi</abbrev> on head with 6 chaetae. On <abbrev xmlns:xlink="http://www.w3.org/1999/xlink" xlink:title="abdomen" id="ABBRID0EXOAG" xlink:type="simple">Abd</abbrev> IV, furca rudimentary with 4-5 microchaetae without visible chaetopores (Fig. <xref ref-type="fig" rid="F2">16</xref>). On <abbrev xmlns:xlink="http://www.w3.org/1999/xlink" xlink:title="abdomen" id="ABBRID0E6OAG" xlink:type="simple">Abd</abbrev> V, chaetae <abbrev xmlns:xlink="http://www.w3.org/1999/xlink" xlink:title="ventrolateral" id="ABBRID0EDPAG" xlink:type="simple">Vl</abbrev> and <abbrev xmlns:xlink="http://www.w3.org/1999/xlink" xlink:title="ordinary lateral chaeta on Abd V" id="ABBRID0EHPAG" xlink:type="simple">L’</abbrev> present.</p><p>
            <italic>Legs</italic>. Chaetotaxy of legs as in Table <xref ref-type="table" rid="T1">1a</xref>. Claw without internal tooth. On tibiotarsi, chaeta M present and chaetae <abbrev xmlns:xlink="http://www.w3.org/1999/xlink" xlink:title="ordinary chaetae on tibiotarsi" id="ABBRID0ETPAG" xlink:type="simple">B4</abbrev> and B5 relatively short and pointed.</p></tp:treatment-sec><tp:treatment-sec sec-type="remarks" id="SECID0EXPAG"><title>Remarks.</title><p>Morphologically, <italic><tp:taxon-name><tp:taxon-name-part taxon-name-part-type="genus" reg="Endonura">E.</tp:taxon-name-part> <tp:taxon-name-part taxon-name-part-type="species" reg="paracentaurea">paracentaurea</tp:taxon-name-part></tp:taxon-name></italic> sp. n. strongly recalls <italic><tp:taxon-name><tp:taxon-name-part taxon-name-part-type="genus" reg="Endonura">E.</tp:taxon-name-part> <tp:taxon-name-part taxon-name-part-type="species" reg="centaurea">centaurea</tp:taxon-name-part></tp:taxon-name></italic> Cassagnau et Péja, 1979, a form shortly described from Greece (<xref ref-type="bibr" rid="B3">Cassagnau and Péja 1979</xref>) and recently redescribed (<xref ref-type="bibr" rid="B21">Smolis 2016</xref>). Both species are characterised in having white body, same number of chaetae on tubercles <abbrev xmlns:xlink="http://www.w3.org/1999/xlink" xlink:title="dorsolateral" id="ABBRID0E2QAG" xlink:type="simple">Dl</abbrev> and <abbrev xmlns:xlink="http://www.w3.org/1999/xlink" xlink:title="antenno–frontal" id="ABBRID0E6QAG" xlink:type="simple">Af</abbrev> on head, same number of dorsal chaetae on <abbrev xmlns:xlink="http://www.w3.org/1999/xlink" xlink:title="thorax" id="ABBRID0EDRAG" xlink:type="simple">Th</abbrev> and <abbrev xmlns:xlink="http://www.w3.org/1999/xlink" xlink:title="abdomen" id="ABBRID0EHRAG" xlink:type="simple">Abd</abbrev> and microchaetae on furca rudimentary. Nevertheless, the new species can be recognised by presence of pigment on eyes (in <italic><tp:taxon-name><tp:taxon-name-part taxon-name-part-type="species" reg="centaurea">centaurea</tp:taxon-name-part></tp:taxon-name></italic> absent), presence of eight chaetae (<abbrev xmlns:xlink="http://www.w3.org/1999/xlink" xlink:title="lateral" id="ABBRID0EYRAG" xlink:type="simple">L</abbrev>+<abbrev xmlns:xlink="http://www.w3.org/1999/xlink" xlink:title="subocular" id="ABBRID0E3RAG" xlink:type="simple">So</abbrev>) on head (in <italic><tp:taxon-name><tp:taxon-name-part taxon-name-part-type="species" reg="centaurea">centaurea</tp:taxon-name-part></tp:taxon-name></italic> nine), absence of non-reticulate area within tubercle <abbrev xmlns:xlink="http://www.w3.org/1999/xlink" xlink:title="antenno–frontal" id="ABBRID0EKSAG" xlink:type="simple">Af</abbrev> on head (in <italic><tp:taxon-name><tp:taxon-name-part taxon-name-part-type="species" reg="centaurea">centaurea</tp:taxon-name-part></tp:taxon-name></italic> present) and presence of tubercle <abbrev xmlns:xlink="http://www.w3.org/1999/xlink" xlink:title="dorsointernal" id="ABBRID0EYSAG" xlink:type="simple">Di</abbrev> on <abbrev xmlns:xlink="http://www.w3.org/1999/xlink" xlink:title="thorax" id="ABBRID0E3SAG" xlink:type="simple">Th</abbrev> I (in <italic><tp:taxon-name><tp:taxon-name-part taxon-name-part-type="species" reg="centaurea">centaurea</tp:taxon-name-part></tp:taxon-name></italic> absent).</p></tp:treatment-sec><tp:treatment-sec><!--Section generated to contain objects referenced in tp:taxon-treatment.--><table-wrap id="T1" position="float" orientation="portrait"><label>Table 1a.</label><caption><p>Chaetotaxy of <italic><tp:taxon-name><tp:taxon-name-part taxon-name-part-type="genus" reg="Endonura">Endonura</tp:taxon-name-part> <tp:taxon-name-part taxon-name-part-type="species" reg="longirostris">longirostris</tp:taxon-name-part></tp:taxon-name></italic> sp. n.: cephalic chaetotaxy dorsal side.</p></caption><table id="TID0EKPAG" rules="all"><tbody><tr><th rowspan="1" colspan="1">Tubercle</th><th rowspan="1" colspan="1">Number of chaetae</th><th rowspan="1" colspan="1">Types of chaetae</th><th rowspan="1" colspan="1">Names of chaetae</th></tr><tr><td rowspan="1" colspan="1">
              <abbrev xmlns:xlink="http://www.w3.org/1999/xlink" xlink:title="clypeal" id="ABBRID0EIWAI" xlink:type="simple">Cl</abbrev>
            </td><td rowspan="1" colspan="1">4</td><td rowspan="1" colspan="1">
              <abbrev xmlns:xlink="http://www.w3.org/1999/xlink" xlink:title="long macrochaeta" id="ABBRID0ETWAI" xlink:type="simple">Ml</abbrev>
              <break/> <abbrev xmlns:xlink="http://www.w3.org/1999/xlink" xlink:title="mesochaeta" id="ABBRID0EZWAI" xlink:type="simple">me</abbrev></td><td rowspan="1" colspan="1">F<break/> G</td></tr><tr><td rowspan="1" colspan="1">
              <abbrev xmlns:xlink="http://www.w3.org/1999/xlink" xlink:title="antenno–frontal" id="ABBRID0EHXAI" xlink:type="simple">Af</abbrev>
            </td><td rowspan="1" colspan="1">8</td><td rowspan="1" colspan="1">
              <abbrev xmlns:xlink="http://www.w3.org/1999/xlink" xlink:title="long macrochaeta" id="ABBRID0ESXAI" xlink:type="simple">Ml</abbrev>
              <break/> <abbrev xmlns:xlink="http://www.w3.org/1999/xlink" xlink:title="short macrochaeta" id="ABBRID0EYXAI" xlink:type="simple">Mc</abbrev><break/> <abbrev xmlns:xlink="http://www.w3.org/1999/xlink" xlink:title="very short macrochaeta" id="ABBRID0E4XAI" xlink:type="simple">Mcc</abbrev> or <abbrev xmlns:xlink="http://www.w3.org/1999/xlink" xlink:title="microchaeta" id="ABBRID0EBYAI" xlink:type="simple">mi</abbrev><break/> <abbrev xmlns:xlink="http://www.w3.org/1999/xlink" xlink:title="microchaeta" id="ABBRID0EGYAI" xlink:type="simple">mi</abbrev></td><td rowspan="1" colspan="1">B<break/> A<break/> C<break/> D</td></tr><tr><td rowspan="1" colspan="1">
              <abbrev xmlns:xlink="http://www.w3.org/1999/xlink" xlink:title="ocular" id="ABBRID0EYYAI" xlink:type="simple">Oc</abbrev>
            </td><td rowspan="1" colspan="1">3</td><td rowspan="1" colspan="1">
              <abbrev xmlns:xlink="http://www.w3.org/1999/xlink" xlink:title="long macrochaeta" id="ABBRID0EDZAI" xlink:type="simple">Ml</abbrev>
              <break/> <abbrev xmlns:xlink="http://www.w3.org/1999/xlink" xlink:title="short macrochaeta" id="ABBRID0EJZAI" xlink:type="simple">Mc</abbrev><break/> <abbrev xmlns:xlink="http://www.w3.org/1999/xlink" xlink:title="very short macrochaeta" id="ABBRID0EOZAI" xlink:type="simple">Mcc</abbrev></td><td rowspan="1" colspan="1">Ocm<break/> Ocp<break/> Oca</td></tr><tr><td rowspan="1" colspan="1">
              <abbrev xmlns:xlink="http://www.w3.org/1999/xlink" xlink:title="dorsointernal" id="ABBRID0E5ZAI" xlink:type="simple">Di</abbrev>
            </td><td rowspan="1" colspan="1">2</td><td rowspan="1" colspan="1">
              <abbrev xmlns:xlink="http://www.w3.org/1999/xlink" xlink:title="long macrochaeta" id="ABBRID0EJ1AI" xlink:type="simple">Ml</abbrev>
              <break/> <abbrev xmlns:xlink="http://www.w3.org/1999/xlink" xlink:title="very short macrochaeta" id="ABBRID0EP1AI" xlink:type="simple">Mcc</abbrev></td><td rowspan="1" colspan="1">Di1<break/> Di2</td></tr><tr><td rowspan="1" colspan="1">
              <abbrev xmlns:xlink="http://www.w3.org/1999/xlink" xlink:title="dorsoexternal" id="ABBRID0E41AI" xlink:type="simple">De</abbrev>
            </td><td rowspan="1" colspan="1">2</td><td rowspan="1" colspan="1">
              <abbrev xmlns:xlink="http://www.w3.org/1999/xlink" xlink:title="short macrochaeta" id="ABBRID0EI2AI" xlink:type="simple">Mc</abbrev>
              <break/> <abbrev xmlns:xlink="http://www.w3.org/1999/xlink" xlink:title="very short macrochaeta" id="ABBRID0EO2AI" xlink:type="simple">Mcc</abbrev></td><td rowspan="1" colspan="1">De1<break/> De2</td></tr><tr><td rowspan="1" colspan="1">
              <abbrev xmlns:xlink="http://www.w3.org/1999/xlink" xlink:title="dorsolateral" id="ABBRID0E32AI" xlink:type="simple">Dl</abbrev>
            </td><td rowspan="1" colspan="1">4</td><td rowspan="1" colspan="1">
              <abbrev xmlns:xlink="http://www.w3.org/1999/xlink" xlink:title="long macrochaeta" id="ABBRID0EH3AI" xlink:type="simple">Ml</abbrev>
              <break/> <abbrev xmlns:xlink="http://www.w3.org/1999/xlink" xlink:title="short macrochaeta" id="ABBRID0EN3AI" xlink:type="simple">Mc</abbrev> or <abbrev xmlns:xlink="http://www.w3.org/1999/xlink" xlink:title="very short macrochaeta" id="ABBRID0ER3AI" xlink:type="simple">Mcc</abbrev><break/> <abbrev xmlns:xlink="http://www.w3.org/1999/xlink" xlink:title="microchaeta" id="ABBRID0EW3AI" xlink:type="simple">mi</abbrev></td><td rowspan="1" colspan="1">Dl5<break/> Dl1<break/> Dl2, Dl4</td></tr><tr><td rowspan="1" colspan="1">(<abbrev xmlns:xlink="http://www.w3.org/1999/xlink" xlink:title="lateral" id="ABBRID0EG4AI" xlink:type="simple">L</abbrev>+<abbrev xmlns:xlink="http://www.w3.org/1999/xlink" xlink:title="subocular" id="ABBRID0EK4AI" xlink:type="simple">So</abbrev>)</td><td rowspan="1" colspan="1">8</td><td rowspan="1" colspan="1">
              <abbrev xmlns:xlink="http://www.w3.org/1999/xlink" xlink:title="long macrochaeta" id="ABBRID0EV4AI" xlink:type="simple">Ml</abbrev>
              <break/> <abbrev xmlns:xlink="http://www.w3.org/1999/xlink" xlink:title="microchaeta" id="ABBRID0E24AI" xlink:type="simple">mi</abbrev><break/> <abbrev xmlns:xlink="http://www.w3.org/1999/xlink" xlink:title="mesochaeta" id="ABBRID0EA5AI" xlink:type="simple">me</abbrev></td><td rowspan="1" colspan="1">L1, L4, So1<break/> L2<break/> So3–6</td></tr></tbody></table></table-wrap></tp:treatment-sec><ref-list><ref id="B3"><mixed-citation xmlns:xlink="http://www.w3.org/1999/xlink" xlink:type="simple">
          <person-group><name name-style="western"><surname>Cassagnau</surname><given-names>P</given-names></name><name name-style="western"><surname>Péja</surname><given-names>N</given-names></name></person-group> (<year>1979</year>) <article-title>Diagnoses préliminaries de quelques <tp:taxon-name><tp:taxon-name-part taxon-name-part-type="family">Neanuridae</tp:taxon-name-part></tp:taxon-name> de Grèce et d’Albanie.</article-title> <source>Biologia Gallo–Hellenica</source> <volume>8</volume>: <fpage>205</fpage>–<lpage>222</lpage>.</mixed-citation></ref><ref id="B21"><mixed-citation xmlns:xlink="http://www.w3.org/1999/xlink" xlink:type="simple">
          <person-group><name name-style="western"><surname>Smolis</surname><given-names>A</given-names></name></person-group> (<year>2016</year>) <article-title>On the identity of some poorly known species of the genus <italic><tp:taxon-name><tp:taxon-name-part taxon-name-part-type="genus">Endonura</tp:taxon-name-part></tp:taxon-name></italic> Cassagnau, 1979 (<tp:taxon-name><tp:taxon-name-part taxon-name-part-type="order">Collembola</tp:taxon-name-part></tp:taxon-name>, <tp:taxon-name><tp:taxon-name-part taxon-name-part-type="family">Neanuridae</tp:taxon-name-part></tp:taxon-name>, <tp:taxon-name><tp:taxon-name-part taxon-name-part-type="subfamily">Neanurinae</tp:taxon-name-part></tp:taxon-name>).</article-title> <source>Zootaxa</source> <volume>4173</volume>(<issue>3</issue>): <fpage>237</fpage>–<lpage>250</lpage>. <ext-link xlink:type="simple" ext-link-type="doi" xlink:href="10.11646/zootaxa.4173.3.3">https://doi.org/10.11646/zootaxa.4173.3.3</ext-link></mixed-citation></ref></ref-list></tp:taxon-treatment>
