# Supplementary material for: Three new remarkable species of the genus Endonura Cassagnau, 1979 from the Middle East and Central Asia (Collembola, Neanuridae, Neanurinae, Neanurini)
Source: Zookeys. 2017 May 15;(673):135–51. doi: 10.3897/zookeys.673.12084 (PMC5523199; doi:10.3897/zookeys.673.12084)
Supplement: XML Treatment for Endonura turkmenica [file zookeys.673.12084-treatment3.xml]

<!DOCTYPE tp:taxon-treatment
  PUBLIC "-//TaxonX//DTD Taxonomic Treatment Publishing DTD v0 20100105//EN" "tax-treatment-NSO.dtd">
<tp:taxon-treatment xmlns:tp="http://www.plazi.org/taxpub"><tp:treatment-meta><kwd-group><label>Taxon classification</label><kwd><named-content xmlns:xlink="http://www.w3.org/1999/xlink" content-type="kingdom">Animalia</named-content></kwd><kwd><named-content xmlns:xlink="http://www.w3.org/1999/xlink" content-type="order">Collembola</named-content></kwd><kwd><named-content xmlns:xlink="http://www.w3.org/1999/xlink" content-type="family">Neanuridae</named-content></kwd></kwd-group><mixed-citation publication-type="journal"><person-group><name><surname>Smolis</surname><given-names>Adrian</given-names></name><name><surname>Shayanmehr</surname><given-names>Masoumeh</given-names></name><name><surname>Kuznetsova</surname><given-names>Nataliya</given-names></name><name><surname>Lafooraki</surname><given-names>Elham Yoosefi</given-names></name></person-group><article-title>Three new remarkable species of the genus <italic><tp:taxon-name><tp:taxon-name-part taxon-name-part-type="genus" reg="Endonura">Endonura</tp:taxon-name-part></tp:taxon-name></italic> Cassagnau, 1979 from the Middle East and Central Asia (<tp:taxon-name><tp:taxon-name-part taxon-name-part-type="order" reg="Collembola">Collembola</tp:taxon-name-part></tp:taxon-name>, <tp:taxon-name><tp:taxon-name-part taxon-name-part-type="family">Neanuridae</tp:taxon-name-part></tp:taxon-name>, <tp:taxon-name><tp:taxon-name-part taxon-name-part-type="subfamily">Neanurinae</tp:taxon-name-part></tp:taxon-name>, <tp:taxon-name><tp:taxon-name-part taxon-name-part-type="tribe">Neanurini</tp:taxon-name-part></tp:taxon-name>)</article-title><source>Zookeys</source><day>15</day><month>5</month><year>2017</year><volume>2017</volume><issue>673</issue><fpage>135</fpage><lpage>151</lpage><pub-id pub-id-type="doi">10.3897/zookeys.673.12084</pub-id></mixed-citation></tp:treatment-meta><tp:nomenclature><tp:taxon-name>
            <tp:taxon-name-part taxon-name-part-type="genus" reg="Endonura">Endonura</tp:taxon-name-part>
            <tp:taxon-name-part taxon-name-part-type="species" reg="turkmenica">turkmenica</tp:taxon-name-part>
            <object-id xmlns:xlink="http://www.w3.org/1999/xlink" content-type="zoobank" xlink:type="simple">http://zoobank.org/AC92D847-D212-4D5D-9F9C-F81D24AFF82C</object-id>
          </tp:taxon-name><tp:taxon-status xmlns:xlink="http://www.w3.org/1999/xlink" xlink:type="simple">sp. n.</tp:taxon-status><xref ref-type="fig" rid="F3">Figs 20–34</xref><xref ref-type="table" rid="T7">, Table 3a</xref></tp:nomenclature><tp:treatment-sec sec-type="type material" id="SECID0E1UAG"><title>Type material.</title><p>Holotype: male on slide, Turkmenistan, south-western part of the country (Balkan velayat), Magtymguly (previously Kara-Kala) Area, foothills of the southern slope of the Kopet Dag mountain range, near village Juvankala, right tributary of Sumbar river, leaf litter under elm <italic><tp:taxon-name><tp:taxon-name-part taxon-name-part-type="genus" reg="Ulmus">Ulmus</tp:taxon-name-part></tp:taxon-name></italic> spp, 4.II.1977, leg. A. Babenko, A. Uvarov, T. Zheltikova (<named-content xmlns:xlink="http://www.w3.org/1999/xlink" content-type="dwc:institutional_code" xlink:type="simple">MSPU</named-content>). Paratype: juvenile on slide, same data as holotype (<named-content xmlns:xlink="http://www.w3.org/1999/xlink" content-type="dwc:institutional_code" xlink:type="simple">DIBEC</named-content>).</p><fig id="F3" position="float" orientation="portrait"><label>Figures 20–34.</label><caption><p>
                <italic><tp:taxon-name><tp:taxon-name-part taxon-name-part-type="genus" reg="Endonura">Endonura</tp:taxon-name-part> <tp:taxon-name-part taxon-name-part-type="species" reg="turkmenica">turkmenica</tp:taxon-name-part></tp:taxon-name></italic> sp. n.: <bold>20</bold> dorsal chaetotaxy of <abbrev xmlns:xlink="http://www.w3.org/1999/xlink" xlink:title="antenna" id="ABBRID0E3VAG" xlink:type="simple">Ant</abbrev> III–IV <bold>21</bold> apical bulb, ventral view <bold>22</bold> apical bulb, dorsal view <bold>23</bold> ventral chaetotaxy of <abbrev xmlns:xlink="http://www.w3.org/1999/xlink" xlink:title="antenna" id="ABBRID0EGWAG" xlink:type="simple">Ant</abbrev> III <bold>24</bold> tubercle <abbrev xmlns:xlink="http://www.w3.org/1999/xlink" xlink:title="lateral" id="ABBRID0EMWAG" xlink:type="simple">L</abbrev> of <abbrev xmlns:xlink="http://www.w3.org/1999/xlink" xlink:title="abdomen" id="ABBRID0EQWAG" xlink:type="simple">Abd</abbrev> IV <bold>25</bold> ventral sclerifications of labrum <bold>26</bold> sensillum of <abbrev xmlns:xlink="http://www.w3.org/1999/xlink" xlink:title="abdomen" id="ABBRID0EYWAG" xlink:type="simple">Abd</abbrev> V <bold>27</bold> chaeta Di2 of <abbrev xmlns:xlink="http://www.w3.org/1999/xlink" xlink:title="abdomen" id="ABBRID0E5WAG" xlink:type="simple">Abd</abbrev> V <bold>28</bold> chaeta Di3 of <abbrev xmlns:xlink="http://www.w3.org/1999/xlink" xlink:title="abdomen" id="ABBRID0EEXAG" xlink:type="simple">Abd</abbrev> V <bold>29</bold> chaeta Di1 of <abbrev xmlns:xlink="http://www.w3.org/1999/xlink" xlink:title="abdomen" id="ABBRID0EKXAG" xlink:type="simple">Abd</abbrev> V <bold>30</bold> chaetotaxy of labrum <bold>31</bold> chaetotaxy of head and <abbrev xmlns:xlink="http://www.w3.org/1999/xlink" xlink:title="thorax" id="ABBRID0ESXAG" xlink:type="simple">Th</abbrev> (holotype), dorsolateral view <bold>32</bold> chaetotaxy of <abbrev xmlns:xlink="http://www.w3.org/1999/xlink" xlink:title="abdomen" id="ABBRID0EYXAG" xlink:type="simple">Abd</abbrev> II <bold>33</bold> leg II, chaetotaxy of <abbrev xmlns:xlink="http://www.w3.org/1999/xlink" xlink:title="tibiotarsus" id="ABBRID0E5XAG" xlink:type="simple">T</abbrev> and <abbrev xmlns:xlink="http://www.w3.org/1999/xlink" xlink:title="femur" id="ABBRID0ECYAG" xlink:type="simple">Fe</abbrev>, lateral view 34 chaetotaxy of <abbrev xmlns:xlink="http://www.w3.org/1999/xlink" xlink:title="abdomen" id="ABBRID0EGYAG" xlink:type="simple">Abd</abbrev> V–VI, dorsolateral view.</p></caption><graphic xmlns:xlink="http://www.w3.org/1999/xlink" xlink:href="zookeys-673-135-g003.jpg" position="float" orientation="portrait" xlink:type="simple" id="oo_135927.jpg"/></fig><table-wrap id="T7" position="float" orientation="portrait"><label>Table 3a.</label><caption><p>Chaetotaxy of <italic><tp:taxon-name><tp:taxon-name-part taxon-name-part-type="genus" reg="Endonura">Endonura</tp:taxon-name-part> <tp:taxon-name-part taxon-name-part-type="species" reg="turkmenica">turkmenica</tp:taxon-name-part></tp:taxon-name></italic> sp. n.: cephalic chaetotaxy dorsal side.</p></caption><table id="TID0ELAAI" rules="all"><tbody><tr><th rowspan="1" colspan="1">Tubercle</th><th rowspan="1" colspan="1">Number of chaetae</th><th rowspan="1" colspan="1">Types of chaetae</th><th rowspan="1" colspan="1">Names of chaetae</th></tr><tr><td rowspan="1" colspan="1">
              <abbrev xmlns:xlink="http://www.w3.org/1999/xlink" xlink:title="clypeal" id="ABBRID0EVUCI" xlink:type="simple">Cl</abbrev>
            </td><td rowspan="1" colspan="1">4</td><td rowspan="1" colspan="1">
              <abbrev xmlns:xlink="http://www.w3.org/1999/xlink" xlink:title="long macrochaeta" id="ABBRID0EAVCI" xlink:type="simple">Ml</abbrev>
              <break/> <abbrev xmlns:xlink="http://www.w3.org/1999/xlink" xlink:title="short macrochaeta" id="ABBRID0EGVCI" xlink:type="simple">Mc</abbrev></td><td rowspan="1" colspan="1">F<break/> G</td></tr><tr><td rowspan="1" colspan="1">
              <abbrev xmlns:xlink="http://www.w3.org/1999/xlink" xlink:title="antenno–frontal" id="ABBRID0EUVCI" xlink:type="simple">Af</abbrev>
            </td><td rowspan="1" colspan="1">10</td><td rowspan="1" colspan="1">
              <abbrev xmlns:xlink="http://www.w3.org/1999/xlink" xlink:title="long macrochaeta" id="ABBRID0E6VCI" xlink:type="simple">Ml</abbrev>
              <break/> <abbrev xmlns:xlink="http://www.w3.org/1999/xlink" xlink:title="short macrochaeta" id="ABBRID0EFWCI" xlink:type="simple">Mc</abbrev><break/> <abbrev xmlns:xlink="http://www.w3.org/1999/xlink" xlink:title="very short macrochaeta" id="ABBRID0EKWCI" xlink:type="simple">Mcc</abbrev></td><td rowspan="1" colspan="1">B<break/> A, E<break/> C, D</td></tr><tr><td rowspan="1" colspan="1">
              <abbrev xmlns:xlink="http://www.w3.org/1999/xlink" xlink:title="ocular" id="ABBRID0E1WCI" xlink:type="simple">Oc</abbrev>
            </td><td rowspan="1" colspan="1">3</td><td rowspan="1" colspan="1">
              <abbrev xmlns:xlink="http://www.w3.org/1999/xlink" xlink:title="long macrochaeta" id="ABBRID0EFXCI" xlink:type="simple">Ml</abbrev>
              <break/> <abbrev xmlns:xlink="http://www.w3.org/1999/xlink" xlink:title="short macrochaeta" id="ABBRID0ELXCI" xlink:type="simple">Mc</abbrev><break/> <abbrev xmlns:xlink="http://www.w3.org/1999/xlink" xlink:title="microchaeta" id="ABBRID0EQXCI" xlink:type="simple">mi</abbrev></td><td rowspan="1" colspan="1">Ocm<break/> Ocp<break/> Oca</td></tr><tr><td rowspan="1" colspan="1">
              <abbrev xmlns:xlink="http://www.w3.org/1999/xlink" xlink:title="dorsointernal" id="ABBRID0EAYCI" xlink:type="simple">Di</abbrev>
              <break/>
            </td><td rowspan="1" colspan="1">2</td><td rowspan="1" colspan="1">
              <abbrev xmlns:xlink="http://www.w3.org/1999/xlink" xlink:title="short macrochaeta" id="ABBRID0ENYCI" xlink:type="simple">Mc</abbrev>
              <break/> <abbrev xmlns:xlink="http://www.w3.org/1999/xlink" xlink:title="very short macrochaeta" id="ABBRID0ETYCI" xlink:type="simple">Mcc</abbrev></td><td rowspan="1" colspan="1">Di1<break/> Di2</td></tr><tr><td rowspan="1" colspan="1">
              <abbrev xmlns:xlink="http://www.w3.org/1999/xlink" xlink:title="dorsoexternal" id="ABBRID0EBZCI" xlink:type="simple">De</abbrev>
            </td><td rowspan="1" colspan="1">2</td><td rowspan="1" colspan="1">
              <abbrev xmlns:xlink="http://www.w3.org/1999/xlink" xlink:title="long macrochaeta" id="ABBRID0EMZCI" xlink:type="simple">Ml</abbrev>
              <break/> <abbrev xmlns:xlink="http://www.w3.org/1999/xlink" xlink:title="very short macrochaeta" id="ABBRID0ESZCI" xlink:type="simple">Mcc</abbrev></td><td rowspan="1" colspan="1">De1<break/> De2</td></tr><tr><td rowspan="1" colspan="1">
              <abbrev xmlns:xlink="http://www.w3.org/1999/xlink" xlink:title="dorsolateral" id="ABBRID0EA1CI" xlink:type="simple">Dl</abbrev>
            </td><td rowspan="1" colspan="1">6</td><td rowspan="1" colspan="1">
              <abbrev xmlns:xlink="http://www.w3.org/1999/xlink" xlink:title="long macrochaeta" id="ABBRID0EL1CI" xlink:type="simple">Ml</abbrev>
              <break/> <abbrev xmlns:xlink="http://www.w3.org/1999/xlink" xlink:title="very short macrochaeta" id="ABBRID0ER1CI" xlink:type="simple">Mcc</abbrev><break/> <abbrev xmlns:xlink="http://www.w3.org/1999/xlink" xlink:title="microchaeta" id="ABBRID0EW1CI" xlink:type="simple">mi</abbrev></td><td rowspan="1" colspan="1">Dl5, Dl1<break/> Dl3, Dl4<break/> Dl2, Dl6</td></tr><tr><td rowspan="1" colspan="1">(<abbrev xmlns:xlink="http://www.w3.org/1999/xlink" xlink:title="lateral" id="ABBRID0EG2CI" xlink:type="simple">L</abbrev>+<abbrev xmlns:xlink="http://www.w3.org/1999/xlink" xlink:title="subocular" id="ABBRID0EK2CI" xlink:type="simple">So</abbrev>)</td><td rowspan="1" colspan="1">8</td><td rowspan="1" colspan="1">
              <abbrev xmlns:xlink="http://www.w3.org/1999/xlink" xlink:title="long macrochaeta" id="ABBRID0EV2CI" xlink:type="simple">Ml</abbrev>
              <break/> <abbrev xmlns:xlink="http://www.w3.org/1999/xlink" xlink:title="very short macrochaeta" id="ABBRID0E22CI" xlink:type="simple">Mcc</abbrev><break/> <abbrev xmlns:xlink="http://www.w3.org/1999/xlink" xlink:title="mesochaeta" id="ABBRID0EA3CI" xlink:type="simple">me</abbrev></td><td rowspan="1" colspan="1">L1, L4, So1<break/> L2<break/> So3–6</td></tr></tbody></table></table-wrap><table-wrap id="T8" position="float" orientation="portrait"><label>Table 3b.</label><caption><p>Chaetotaxy of <italic><tp:taxon-name><tp:taxon-name-part taxon-name-part-type="genus" reg="Endonura">Endonura</tp:taxon-name-part> <tp:taxon-name-part taxon-name-part-type="species" reg="turkmenica">turkmenica</tp:taxon-name-part></tp:taxon-name></italic> sp. n.: chaetotaxy of antennae.</p></caption><table id="TID0EGGAI" rules="all"><tbody><tr><th rowspan="1" colspan="1">Segment, Group</th><th rowspan="1" colspan="1">Number of chaetae</th><th rowspan="1" colspan="1">Segment, Group</th><th rowspan="1" colspan="1">Number of chaetae adult</th></tr><tr><td rowspan="1" colspan="1">I</td><td rowspan="1" colspan="1">7</td><td rowspan="4" colspan="1">IV<break/> <abbrev xmlns:xlink="http://www.w3.org/1999/xlink" xlink:title="apical" id="ABBRID0E44CI" xlink:type="simple">ap</abbrev></td><td rowspan="3" colspan="1">
              <break/> <abbrev xmlns:xlink="http://www.w3.org/1999/xlink" xlink:title="organite of Ant IV" id="ABBRID0EG5CI" xlink:type="simple">or</abbrev>, 8 <abbrev xmlns:xlink="http://www.w3.org/1999/xlink" xlink:title="chaeta s" id="ABBRID0EK5CI" xlink:type="simple">S</abbrev>, <abbrev xmlns:xlink="http://www.w3.org/1999/xlink" xlink:title="ordinary chaeta on Ant IV" id="ABBRID0EO5CI" xlink:type="simple">i</abbrev>, 12 <abbrev xmlns:xlink="http://www.w3.org/1999/xlink" xlink:title="cylindrical s–chaetae on Ant IV" id="ABBRID0ES5CI" xlink:type="simple">mou</abbrev>, 6 <abbrev xmlns:xlink="http://www.w3.org/1999/xlink" xlink:title="border s–chaeta on Ant IV" id="ABBRID0EW5CI" xlink:type="simple">brs</abbrev>, 2 <abbrev xmlns:xlink="http://www.w3.org/1999/xlink" xlink:title="ordinary chaetae on ventral Ant IV" id="ABBRID0E15CI" xlink:type="simple">iv</abbrev></td></tr><tr><td rowspan="1" colspan="1">II</td><td rowspan="1" colspan="1">12</td></tr><tr><td rowspan="2" colspan="1">III<break/> <abbrev xmlns:xlink="http://www.w3.org/1999/xlink" xlink:title="ventroexternal" id="ABBRID0EL6CI" xlink:type="simple">ve</abbrev></td><td rowspan="1" colspan="1">5 sensilla AO III</td></tr><tr><td rowspan="1" colspan="1">5</td><td rowspan="1" colspan="1">8 <abbrev xmlns:xlink="http://www.w3.org/1999/xlink" xlink:title="s–chaeta on Ant IV" id="ABBRID0EZ6CI" xlink:type="simple">bs</abbrev>, 5 <abbrev xmlns:xlink="http://www.w3.org/1999/xlink" xlink:title="microchaetae on Ant IV" id="ABBRID0E46CI" xlink:type="simple">miA</abbrev></td></tr><tr><td rowspan="1" colspan="1">
              <abbrev xmlns:xlink="http://www.w3.org/1999/xlink" xlink:title="ventrocentral" id="ABBRID0EFADI" xlink:type="simple">vc</abbrev>
            </td><td rowspan="1" colspan="1">4</td><td rowspan="1" colspan="1">
              <abbrev xmlns:xlink="http://www.w3.org/1999/xlink" xlink:title="centroapical" id="ABBRID0EQADI" xlink:type="simple">ca</abbrev>
            </td><td rowspan="1" colspan="1">2 <abbrev xmlns:xlink="http://www.w3.org/1999/xlink" xlink:title="s–chaeta on Ant IV" id="ABBRID0EYADI" xlink:type="simple">bs</abbrev>, 3 <abbrev xmlns:xlink="http://www.w3.org/1999/xlink" xlink:title="microchaetae on Ant IV" id="ABBRID0E3ADI" xlink:type="simple">miA</abbrev></td></tr><tr><td rowspan="1" colspan="1">
              <abbrev xmlns:xlink="http://www.w3.org/1999/xlink" xlink:title="ventrointernal" id="ABBRID0EEBDI" xlink:type="simple">vi</abbrev>
            </td><td rowspan="1" colspan="1">4</td><td rowspan="1" colspan="1">
              <abbrev xmlns:xlink="http://www.w3.org/1999/xlink" xlink:title="centromedial" id="ABBRID0EPBDI" xlink:type="simple">cm</abbrev>
            </td><td rowspan="1" colspan="1">3 <abbrev xmlns:xlink="http://www.w3.org/1999/xlink" xlink:title="s–chaeta on Ant IV" id="ABBRID0EXBDI" xlink:type="simple">bs</abbrev>, 1 <abbrev xmlns:xlink="http://www.w3.org/1999/xlink" xlink:title="microchaetae on Ant IV" id="ABBRID0E2BDI" xlink:type="simple">miA</abbrev></td></tr><tr><td rowspan="1" colspan="1">
              <abbrev xmlns:xlink="http://www.w3.org/1999/xlink" xlink:title="dorsal" id="ABBRID0EDCDI" xlink:type="simple">d</abbrev>
            </td><td rowspan="1" colspan="1">5</td><td rowspan="1" colspan="1">
              <abbrev xmlns:xlink="http://www.w3.org/1999/xlink" xlink:title="centroposterior" id="ABBRID0EOCDI" xlink:type="simple">cp</abbrev>
            </td><td rowspan="1" colspan="1">8 <abbrev xmlns:xlink="http://www.w3.org/1999/xlink" xlink:title="microchaetae on Ant IV" id="ABBRID0EWCDI" xlink:type="simple">miA</abbrev>, 1 <abbrev xmlns:xlink="http://www.w3.org/1999/xlink" xlink:title="border s–chaeta on Ant IV" id="ABBRID0E1CDI" xlink:type="simple">brs</abbrev></td></tr></tbody></table></table-wrap><table-wrap id="T9" position="float" orientation="portrait"><label>Table 3c.</label><caption><p>Chaetotaxy of <italic><tp:taxon-name><tp:taxon-name-part taxon-name-part-type="genus" reg="Endonura">Endonura</tp:taxon-name-part> <tp:taxon-name-part taxon-name-part-type="species" reg="turkmenica">turkmenica</tp:taxon-name-part></tp:taxon-name></italic> sp. n.: postcephalic chaetotaxy.</p></caption><table id="TID0EJLAI" rules="all"><tbody><tr><th rowspan="2" colspan="1"/><th rowspan="1" colspan="4">Terga</th><th rowspan="1" colspan="5">Legs</th></tr><tr><th rowspan="1" colspan="1">
              <abbrev xmlns:xlink="http://www.w3.org/1999/xlink" xlink:title="dorsointernal" id="ABBRID0EEEDI" xlink:type="simple">Di</abbrev>
            </th><th rowspan="1" colspan="1">
              <abbrev xmlns:xlink="http://www.w3.org/1999/xlink" xlink:title="dorsoexternal" id="ABBRID0EMEDI" xlink:type="simple">De</abbrev>
            </th><th rowspan="1" colspan="1">
              <abbrev xmlns:xlink="http://www.w3.org/1999/xlink" xlink:title="dorsolateral" id="ABBRID0EUEDI" xlink:type="simple">Dl</abbrev>
            </th><th rowspan="1" colspan="1">
              <abbrev xmlns:xlink="http://www.w3.org/1999/xlink" xlink:title="lateral" id="ABBRID0E3EDI" xlink:type="simple">L</abbrev>
            </th><th rowspan="1" colspan="1">
              <abbrev xmlns:xlink="http://www.w3.org/1999/xlink" xlink:title="subcoxa 2" id="ABBRID0EEFDI" xlink:type="simple">Scx2</abbrev>
            </th><th rowspan="1" colspan="1">
              <abbrev xmlns:xlink="http://www.w3.org/1999/xlink" xlink:title="coxa" id="ABBRID0EMFDI" xlink:type="simple">Cx</abbrev>
            </th><th rowspan="1" colspan="1">
              <abbrev xmlns:xlink="http://www.w3.org/1999/xlink" xlink:title="trochanter" id="ABBRID0EUFDI" xlink:type="simple">Tr</abbrev>
            </th><th rowspan="1" colspan="1">
              <abbrev xmlns:xlink="http://www.w3.org/1999/xlink" xlink:title="femur" id="ABBRID0E3FDI" xlink:type="simple">Fe</abbrev>
            </th><th rowspan="1" colspan="1">
              <abbrev xmlns:xlink="http://www.w3.org/1999/xlink" xlink:title="tibiotarsus" id="ABBRID0EEGDI" xlink:type="simple">T</abbrev>
            </th></tr><tr><td rowspan="1" colspan="1">
              <abbrev xmlns:xlink="http://www.w3.org/1999/xlink" xlink:title="thorax" id="ABBRID0ENGDI" xlink:type="simple">Th</abbrev> I</td><td rowspan="1" colspan="1">1</td><td rowspan="1" colspan="1">2</td><td rowspan="1" colspan="1">1</td><td rowspan="1" colspan="1">-</td><td rowspan="1" colspan="1">0</td><td rowspan="1" colspan="1">3</td><td rowspan="1" colspan="1">6</td><td rowspan="1" colspan="1">13</td><td rowspan="1" colspan="1">19</td></tr><tr><td rowspan="1" colspan="1">
              <abbrev xmlns:xlink="http://www.w3.org/1999/xlink" xlink:title="thorax" id="ABBRID0ERHDI" xlink:type="simple">Th</abbrev> II</td><td rowspan="1" colspan="1">3</td><td rowspan="1" colspan="1">2+<abbrev xmlns:xlink="http://www.w3.org/1999/xlink" xlink:title="chaeta s" id="ABBRID0E3HDI" xlink:type="simple">s</abbrev></td><td rowspan="1" colspan="1">3+<abbrev xmlns:xlink="http://www.w3.org/1999/xlink" xlink:title="chaeta s" id="ABBRID0EDIDI" xlink:type="simple">s</abbrev>+<abbrev xmlns:xlink="http://www.w3.org/1999/xlink" xlink:title="s–microchaeta" id="ABBRID0EHIDI" xlink:type="simple">ms</abbrev></td><td rowspan="1" colspan="1">3</td><td rowspan="1" colspan="1">2</td><td rowspan="1" colspan="1">7</td><td rowspan="1" colspan="1">6</td><td rowspan="1" colspan="1">12</td><td rowspan="1" colspan="1">19</td></tr><tr><td rowspan="1" colspan="1">
              <abbrev xmlns:xlink="http://www.w3.org/1999/xlink" xlink:title="thorax" id="ABBRID0EBJDI" xlink:type="simple">Th</abbrev> III</td><td rowspan="1" colspan="1">3</td><td rowspan="1" colspan="1">3+<abbrev xmlns:xlink="http://www.w3.org/1999/xlink" xlink:title="chaeta s" id="ABBRID0EMJDI" xlink:type="simple">s</abbrev></td><td rowspan="1" colspan="1">3+<abbrev xmlns:xlink="http://www.w3.org/1999/xlink" xlink:title="chaeta s" id="ABBRID0ETJDI" xlink:type="simple">s</abbrev></td><td rowspan="1" colspan="1">3</td><td rowspan="1" colspan="1">2</td><td rowspan="1" colspan="1">8</td><td rowspan="1" colspan="1">6</td><td rowspan="1" colspan="1">11</td><td rowspan="1" colspan="1">18</td></tr><tr><td rowspan="1" colspan="1"/><td rowspan="1" colspan="1"/><td rowspan="1" colspan="1"/><td rowspan="1" colspan="1"/><td rowspan="1" colspan="1"/><td rowspan="1" colspan="1"/><td rowspan="1" colspan="1"/><td rowspan="1" colspan="1">Sterna</td><td rowspan="1" colspan="1"/><td rowspan="1" colspan="1"/></tr><tr><td rowspan="1" colspan="1">
              <abbrev xmlns:xlink="http://www.w3.org/1999/xlink" xlink:title="abdomen" id="ABBRID0EMLDI" xlink:type="simple">Abd</abbrev> I</td><td rowspan="1" colspan="1">2</td><td rowspan="1" colspan="1">3+<abbrev xmlns:xlink="http://www.w3.org/1999/xlink" xlink:title="chaeta s" id="ABBRID0EXLDI" xlink:type="simple">s</abbrev></td><td rowspan="1" colspan="1">2</td><td rowspan="1" colspan="1">3</td><td rowspan="1" colspan="5">
              <abbrev xmlns:xlink="http://www.w3.org/1999/xlink" xlink:title="ventral tube" id="ABBRID0EEMDI" xlink:type="simple">VT</abbrev>: 4</td></tr><tr><td rowspan="1" colspan="1">
              <abbrev xmlns:xlink="http://www.w3.org/1999/xlink" xlink:title="abdomen" id="ABBRID0ENMDI" xlink:type="simple">Abd</abbrev> II</td><td rowspan="1" colspan="1">2</td><td rowspan="1" colspan="1">3+<abbrev xmlns:xlink="http://www.w3.org/1999/xlink" xlink:title="chaeta s" id="ABBRID0EYMDI" xlink:type="simple">s</abbrev></td><td rowspan="1" colspan="1">2</td><td rowspan="1" colspan="1">3</td><td rowspan="1" colspan="5">
              <abbrev xmlns:xlink="http://www.w3.org/1999/xlink" xlink:title="organite of Ant IV" id="ABBRID0EFNDI" xlink:type="simple">Ve</abbrev>: 6; chaeta Ve1 present</td></tr><tr><td rowspan="1" colspan="1">
              <abbrev xmlns:xlink="http://www.w3.org/1999/xlink" xlink:title="abdomen" id="ABBRID0EONDI" xlink:type="simple">Abd</abbrev> III</td><td rowspan="1" colspan="1">2</td><td rowspan="1" colspan="1">3+<abbrev xmlns:xlink="http://www.w3.org/1999/xlink" xlink:title="chaeta s" id="ABBRID0EZNDI" xlink:type="simple">s</abbrev></td><td rowspan="1" colspan="1">2</td><td rowspan="1" colspan="1">3</td><td rowspan="1" colspan="5">
              <abbrev xmlns:xlink="http://www.w3.org/1999/xlink" xlink:title="ventroexternolateral" id="ABBRID0EGODI" xlink:type="simple">Vel</abbrev>: 5; <abbrev xmlns:xlink="http://www.w3.org/1999/xlink" xlink:title="furcal" id="ABBRID0EKODI" xlink:type="simple">Fu</abbrev>: 7 <abbrev xmlns:xlink="http://www.w3.org/1999/xlink" xlink:title="mesochaeta" id="ABBRID0EOODI" xlink:type="simple">me</abbrev>, 0 <abbrev xmlns:xlink="http://www.w3.org/1999/xlink" xlink:title="microchaeta" id="ABBRID0ESODI" xlink:type="simple">mi</abbrev></td></tr><tr><td rowspan="1" colspan="1">
              <abbrev xmlns:xlink="http://www.w3.org/1999/xlink" xlink:title="abdomen" id="ABBRID0E1ODI" xlink:type="simple">Abd</abbrev> IV</td><td rowspan="1" colspan="1">2</td><td rowspan="1" colspan="1">2+<abbrev xmlns:xlink="http://www.w3.org/1999/xlink" xlink:title="chaeta s" id="ABBRID0EFPDI" xlink:type="simple">s</abbrev></td><td rowspan="1" colspan="1">3</td><td rowspan="1" colspan="1">6</td><td rowspan="1" colspan="5">
              <abbrev xmlns:xlink="http://www.w3.org/1999/xlink" xlink:title="ventroexternolateral" id="ABBRID0ESPDI" xlink:type="simple">Vel</abbrev>: 4; <abbrev xmlns:xlink="http://www.w3.org/1999/xlink" xlink:title="ventroexternocentral" id="ABBRID0EWPDI" xlink:type="simple">Vec</abbrev>: 2; <abbrev xmlns:xlink="http://www.w3.org/1999/xlink" xlink:title="ventroexternointernal" id="ABBRID0E1PDI" xlink:type="simple">Vei</abbrev>: 2; <abbrev xmlns:xlink="http://www.w3.org/1999/xlink" xlink:title="ventrolateral" id="ABBRID0E5PDI" xlink:type="simple">Vl</abbrev>: 4</td></tr><tr><td rowspan="1" colspan="1">
              <abbrev xmlns:xlink="http://www.w3.org/1999/xlink" xlink:title="abdomen" id="ABBRID0EHQDI" xlink:type="simple">Abd</abbrev> V</td><td rowspan="1" colspan="1">(3+3)</td><td rowspan="1" colspan="3">5+<abbrev xmlns:xlink="http://www.w3.org/1999/xlink" xlink:title="chaeta s" id="ABBRID0ESQDI" xlink:type="simple">s</abbrev></td><td rowspan="1" colspan="5">
              <abbrev xmlns:xlink="http://www.w3.org/1999/xlink" xlink:title="antegenital" id="ABBRID0EZQDI" xlink:type="simple">Ag</abbrev>: 3; <abbrev xmlns:xlink="http://www.w3.org/1999/xlink" xlink:title="ventrolateral" id="ABBRID0E4QDI" xlink:type="simple">Vl</abbrev>: 1, <abbrev xmlns:xlink="http://www.w3.org/1999/xlink" xlink:title="ordinary lateral chaeta on Abd V" id="ABBRID0EBRDI" xlink:type="simple">L’</abbrev>: 1</td></tr><tr><td rowspan="1" colspan="1">
              <abbrev xmlns:xlink="http://www.w3.org/1999/xlink" xlink:title="abdomen" id="ABBRID0EKRDI" xlink:type="simple">Abd</abbrev> VI</td><td rowspan="1" colspan="1"/><td rowspan="1" colspan="1">7</td><td rowspan="1" colspan="1"/><td rowspan="1" colspan="1"/><td rowspan="1" colspan="5">
              <abbrev xmlns:xlink="http://www.w3.org/1999/xlink" xlink:title="organite of Ant IV" id="ABBRID0E5RDI" xlink:type="simple">Ve</abbrev>: 14; <abbrev xmlns:xlink="http://www.w3.org/1999/xlink" xlink:title="chaetae of anal lobes" id="ABBRID0ECSDI" xlink:type="simple">An</abbrev>: 2mi</td></tr></tbody></table></table-wrap></tp:treatment-sec><tp:treatment-sec sec-type="etymology" id="SECID0EPYAG"><title>Etymology.</title><p>The name <italic><tp:taxon-name><tp:taxon-name-part taxon-name-part-type="species" reg="turkmenica">turkmenica</tp:taxon-name-part></tp:taxon-name></italic> is derived from Turkmenistan, the name of the country where the species was found.</p></tp:treatment-sec><tp:treatment-sec sec-type="diagnosis" id="SECID0E6YAG"><title>Diagnosis.</title><p>Habitus typical of the genus <italic><tp:taxon-name><tp:taxon-name-part taxon-name-part-type="genus" reg="Endonura">Endonura</tp:taxon-name-part></tp:taxon-name></italic>. Dorsal tubercles present and well developed. 2+2 pigmented eyes. Buccal cone relatively long, labrum ogival. Head with chaetae A, B, C, D and E. Chaeta O absent. Tubercles <abbrev xmlns:xlink="http://www.w3.org/1999/xlink" xlink:title="clypeal" id="ABBRID0EMZAG" xlink:type="simple">Cl</abbrev> and <abbrev xmlns:xlink="http://www.w3.org/1999/xlink" xlink:title="antenno–frontal" id="ABBRID0EQZAG" xlink:type="simple">Af</abbrev> separate. Tubercles <abbrev xmlns:xlink="http://www.w3.org/1999/xlink" xlink:title="dorsolateral" id="ABBRID0EUZAG" xlink:type="simple">Dl</abbrev> and (<abbrev xmlns:xlink="http://www.w3.org/1999/xlink" xlink:title="lateral" id="ABBRID0EYZAG" xlink:type="simple">L</abbrev>+<abbrev xmlns:xlink="http://www.w3.org/1999/xlink" xlink:title="subocular" id="ABBRID0E3ZAG" xlink:type="simple">So</abbrev>) on head with six and eight chaetae respectively. Tubercles <abbrev xmlns:xlink="http://www.w3.org/1999/xlink" xlink:title="dorsointernal" id="ABBRID0EA1AG" xlink:type="simple">Di</abbrev> on <abbrev xmlns:xlink="http://www.w3.org/1999/xlink" xlink:title="thorax" id="ABBRID0EE1AG" xlink:type="simple">Th</abbrev> I absent. Tubercles <abbrev xmlns:xlink="http://www.w3.org/1999/xlink" xlink:title="dorsoexternal" id="ABBRID0EI1AG" xlink:type="simple">De</abbrev> on <abbrev xmlns:xlink="http://www.w3.org/1999/xlink" xlink:title="thorax" id="ABBRID0EM1AG" xlink:type="simple">Th</abbrev> II and III with three and four chaetae respectively. Tubercles <abbrev xmlns:xlink="http://www.w3.org/1999/xlink" xlink:title="lateral" id="ABBRID0EQ1AG" xlink:type="simple">L</abbrev> on <abbrev xmlns:xlink="http://www.w3.org/1999/xlink" xlink:title="abdomen" id="ABBRID0EU1AG" xlink:type="simple">Abd</abbrev> III and IV with three and six chaetae respectively. <abbrev xmlns:xlink="http://www.w3.org/1999/xlink" xlink:title="abdomen" id="ABBRID0EY1AG" xlink:type="simple">Abd</abbrev> IV and V with eight and three tubercles respectively. Claw without inner tooth. Tibiotarsi with chaetae <abbrev xmlns:xlink="http://www.w3.org/1999/xlink" xlink:title="ordinary chaetae on tibiotarsi" id="ABBRID0E31AG" xlink:type="simple">B4</abbrev> and B5medium size.</p></tp:treatment-sec><tp:treatment-sec sec-type="description" id="SECID0EA2AG"><title>Description.</title><p>General. Body length (without antennae): 0.50 (juvenile) to 1.45 mm (holotype: 1.45 mm). Colour of the body bluish-grey. 2+2 large black eyes, in a typical arrangement for the genus (Fig. <xref ref-type="fig" rid="F3">31</xref>).</p><p>
            <italic>Chaetal morphology</italic>. Dorsal ordinary chaetae of five types: long macrochaetae, short macrochaetae, very short macrochaetae, mesochaetae and microchaetae. Long macrochaetae relatively thin, straight, narrowly sheathed, serrated, apically pointed (Fig. <xref ref-type="fig" rid="F3">29</xref>). Macrochaetae <abbrev xmlns:xlink="http://www.w3.org/1999/xlink" xlink:title="short macrochaeta" id="ABBRID0ES2AG" xlink:type="simple">Mc</abbrev> and <abbrev xmlns:xlink="http://www.w3.org/1999/xlink" xlink:title="very short macrochaeta" id="ABBRID0EW2AG" xlink:type="simple">Mcc</abbrev> morphologically similar to long macrochaetae, but much shorter (Fig. <xref ref-type="fig" rid="F3">27</xref>). Mesochaetae similar to ventral chaetae, thin, smooth and pointed. Microchaetae similar to mesochaetae, but apparently short (Fig. <xref ref-type="fig" rid="F3">28</xref>). S–chaetae of tergites thin, smooth and short, shorter than nearby macrochaetae (Figs <xref ref-type="fig" rid="F3">26</xref>, <xref ref-type="fig" rid="F3">31</xref>, <xref ref-type="fig" rid="F3">32</xref>, <xref ref-type="fig" rid="F3">34</xref>).</p><p>
            <italic>Antennae</italic>. Typical of the genus. Dorsal chaetotaxy of <abbrev xmlns:xlink="http://www.w3.org/1999/xlink" xlink:title="antenna" id="ABBRID0EW3AG" xlink:type="simple">Ant</abbrev> III–IV as in Fig. <xref ref-type="fig" rid="F3">20</xref> and Table <xref ref-type="table" rid="T8">3b</xref>. S–chaetae of <abbrev xmlns:xlink="http://www.w3.org/1999/xlink" xlink:title="antenna" id="ABBRID0EC4AG" xlink:type="simple">Ant</abbrev> IV of medium length and thickened, S5 and S6 slightly longer and thicker than others. Apical vesicle distinct, multilobate (Figs <xref ref-type="fig" rid="F3">21</xref>, <xref ref-type="fig" rid="F3">22</xref>). Ventral chaetotaxy of <abbrev xmlns:xlink="http://www.w3.org/1999/xlink" xlink:title="antenna" id="ABBRID0EO4AG" xlink:type="simple">Ant</abbrev> III–IV as in Fig. <xref ref-type="fig" rid="F3">23</xref> and Table <xref ref-type="table" rid="T8">3b</xref>.</p><p>
            <italic>Mouthparts</italic>. Buccal cone long with labral sclerifications ogival (Fig. <xref ref-type="fig" rid="F3">25</xref>). Labrum chaetotaxy: 0/2, 4 (Fig. <xref ref-type="fig" rid="F3">30</xref>). Labium with four basal, three distal and four lateral chaetae, papillae <abbrev xmlns:xlink="http://www.w3.org/1999/xlink" xlink:title="labial papilla x" id="ABBRID0EG5AG" xlink:type="simple">x</abbrev> absent. Maxilla styliform, mandible thin and tridentate.</p><p>
            <italic>Dorsal chaetotaxy and tubercles</italic>. Head without chaetae O, So2 and L3 absent (Fig. <xref ref-type="fig" rid="F3">31</xref>). Tubercles <abbrev xmlns:xlink="http://www.w3.org/1999/xlink" xlink:title="dorsointernal" id="ABBRID0ES5AG" xlink:type="simple">Di</abbrev> on <abbrev xmlns:xlink="http://www.w3.org/1999/xlink" xlink:title="thorax" id="ABBRID0EW5AG" xlink:type="simple">Th</abbrev> I not differentiated (Fig. <xref ref-type="fig" rid="F3">31</xref>). On <abbrev xmlns:xlink="http://www.w3.org/1999/xlink" xlink:title="thorax" id="ABBRID0E55AG" xlink:type="simple">Th</abbrev> and <abbrev xmlns:xlink="http://www.w3.org/1999/xlink" xlink:title="abdomen" id="ABBRID0EC6AG" xlink:type="simple">Abd</abbrev>, chaetae De2 and De3 not free (Figs <xref ref-type="fig" rid="F3">31</xref>, <xref ref-type="fig" rid="F3">32</xref>), chaetae De3 notably short and hard to detect. On <abbrev xmlns:xlink="http://www.w3.org/1999/xlink" xlink:title="abdomen" id="ABBRID0EO6AG" xlink:type="simple">Abd</abbrev> I–III, the line of chaetae De1–chaeta s non perpendicular to the dorsomedian line. Cryptopygy absent, <abbrev xmlns:xlink="http://www.w3.org/1999/xlink" xlink:title="abdomen" id="ABBRID0ES6AG" xlink:type="simple">Abd</abbrev> VI visible from above.</p><p>
            <italic>Ventral chaetotaxy</italic>. On head, groups <abbrev xmlns:xlink="http://www.w3.org/1999/xlink" xlink:title="ventroexternoanterior" id="ABBRID0E16AG" xlink:type="simple">Vea</abbrev>, <abbrev xmlns:xlink="http://www.w3.org/1999/xlink" xlink:title="ventroexternomedial" id="ABBRID0E56AG" xlink:type="simple">Vem</abbrev> and <abbrev xmlns:xlink="http://www.w3.org/1999/xlink" xlink:title="ventroexteroposterior" id="ABBRID0ECABG" xlink:type="simple">Vep</abbrev> with 3, 4, 4 chaetae respectively. Group <abbrev xmlns:xlink="http://www.w3.org/1999/xlink" xlink:title="ventrointernal" id="ABBRID0EGABG" xlink:type="simple">Vi</abbrev> on head with six chaetae. On <abbrev xmlns:xlink="http://www.w3.org/1999/xlink" xlink:title="abdomen" id="ABBRID0EKABG" xlink:type="simple">Abd</abbrev> IV, furca rudimentary without microchaetae. On <abbrev xmlns:xlink="http://www.w3.org/1999/xlink" xlink:title="abdomen" id="ABBRID0EOABG" xlink:type="simple">Abd</abbrev> IV, group <abbrev xmlns:xlink="http://www.w3.org/1999/xlink" xlink:title="lateral" id="ABBRID0ESABG" xlink:type="simple">L</abbrev> without free chaeta (Fig. <xref ref-type="fig" rid="F3">24</xref>). On <abbrev xmlns:xlink="http://www.w3.org/1999/xlink" xlink:title="abdomen" id="ABBRID0E1ABG" xlink:type="simple">Abd</abbrev> V, chaetae <abbrev xmlns:xlink="http://www.w3.org/1999/xlink" xlink:title="ventrolateral" id="ABBRID0E5ABG" xlink:type="simple">Vl</abbrev> and <abbrev xmlns:xlink="http://www.w3.org/1999/xlink" xlink:title="ordinary lateral chaeta on Abd V" id="ABBRID0ECBBG" xlink:type="simple">L’</abbrev> present.</p><p>
            <italic>Legs</italic>. Chaetotaxy of legs as in Table <xref ref-type="table" rid="T1">1a</xref>. Claw without internal tooth. On tibiotarsi, chaeta M present and chaetae <abbrev xmlns:xlink="http://www.w3.org/1999/xlink" xlink:title="ordinary chaetae on tibiotarsi" id="ABBRID0EOBBG" xlink:type="simple">B4</abbrev> and B5 relatively long and pointed (Fig. <xref ref-type="fig" rid="F3">33</xref>).</p></tp:treatment-sec><tp:treatment-sec sec-type="remarks" id="SECID0EWBBG"><title>Remarks.</title><p>
            <italic><tp:taxon-name><tp:taxon-name-part taxon-name-part-type="genus" reg="Endonura">Endonura</tp:taxon-name-part> <tp:taxon-name-part taxon-name-part-type="species" reg="turkmenica">turkmenica</tp:taxon-name-part></tp:taxon-name></italic> sp. n. seems to be the closest <italic><tp:taxon-name><tp:taxon-name-part taxon-name-part-type="genus" reg="Endonura">E.</tp:taxon-name-part> <tp:taxon-name-part taxon-name-part-type="species" reg="ceratolabralis">ceratolabralis</tp:taxon-name-part></tp:taxon-name></italic> Smolis et al., 2016 recently described from western part of Iran (<xref ref-type="bibr" rid="B24">Smolis et al. 2016a</xref>). They differ in a number of characters: maximum length of body without antennae (in <italic><tp:taxon-name><tp:taxon-name-part taxon-name-part-type="species" reg="turkmenica">turkmenica</tp:taxon-name-part></tp:taxon-name></italic> 1,45 mm, in <italic><tp:taxon-name><tp:taxon-name-part taxon-name-part-type="species" reg="ceratolabralis">ceratolabralis</tp:taxon-name-part></tp:taxon-name></italic> 2,55), location of chaeta E on head (in <italic><tp:taxon-name><tp:taxon-name-part taxon-name-part-type="species" reg="turkmenica">turkmenica</tp:taxon-name-part></tp:taxon-name></italic> free, in <italic><tp:taxon-name><tp:taxon-name-part taxon-name-part-type="species" reg="ceratolabralis">ceratolabralis</tp:taxon-name-part></tp:taxon-name></italic> connected with tubercle <abbrev xmlns:xlink="http://www.w3.org/1999/xlink" xlink:title="antenno–frontal" id="ABBRID0E5DBG" xlink:type="simple">Af</abbrev>), labral formula of chatotaxy (in <italic><tp:taxon-name><tp:taxon-name-part taxon-name-part-type="species" reg="turkmenica">turkmenica</tp:taxon-name-part></tp:taxon-name></italic>: 0/2,4; in <italic><tp:taxon-name><tp:taxon-name-part taxon-name-part-type="species" reg="ceratolabralis">ceratolabralis</tp:taxon-name-part></tp:taxon-name></italic>: 0/2, 2), number of chaetae (<abbrev xmlns:xlink="http://www.w3.org/1999/xlink" xlink:title="lateral" id="ABBRID0EWEBG" xlink:type="simple">L</abbrev>+<abbrev xmlns:xlink="http://www.w3.org/1999/xlink" xlink:title="subocular" id="ABBRID0E1EBG" xlink:type="simple">So</abbrev>) on head (in <italic><tp:taxon-name><tp:taxon-name-part taxon-name-part-type="species" reg="turkmenica">turkmenica</tp:taxon-name-part></tp:taxon-name></italic> eight, in <italic><tp:taxon-name><tp:taxon-name-part taxon-name-part-type="species" reg="ceratolabralis">ceratolabralis</tp:taxon-name-part></tp:taxon-name></italic> nine) and presence/absence of tubercle <abbrev xmlns:xlink="http://www.w3.org/1999/xlink" xlink:title="dorsointernal" id="ABBRID0ESFBG" xlink:type="simple">Di</abbrev> on <abbrev xmlns:xlink="http://www.w3.org/1999/xlink" xlink:title="thorax" id="ABBRID0EWFBG" xlink:type="simple">Th</abbrev> I (in <italic><tp:taxon-name><tp:taxon-name-part taxon-name-part-type="species" reg="turkmenica">turkmenica</tp:taxon-name-part></tp:taxon-name></italic> absent, in <italic><tp:taxon-name><tp:taxon-name-part taxon-name-part-type="species" reg="ceratolabralis">ceratolabralis</tp:taxon-name-part></tp:taxon-name></italic> present). Additionally, chaetae De3 on <abbrev xmlns:xlink="http://www.w3.org/1999/xlink" xlink:title="thorax" id="ABBRID0EOGBG" xlink:type="simple">Th</abbrev> III and <abbrev xmlns:xlink="http://www.w3.org/1999/xlink" xlink:title="abdomen" id="ABBRID0ESGBG" xlink:type="simple">Abd</abbrev> I-III are very minute and can be easily overlooked in <italic><tp:taxon-name><tp:taxon-name-part taxon-name-part-type="species" reg="turkmenica">turkmenica</tp:taxon-name-part></tp:taxon-name></italic> (in <italic><tp:taxon-name><tp:taxon-name-part taxon-name-part-type="species" reg="ceratolabralis">ceratolabralis</tp:taxon-name-part></tp:taxon-name></italic> well visible and slightly shorter than De2).</p></tp:treatment-sec><tp:treatment-sec><!--Section generated to contain objects referenced in tp:taxon-treatment.--><table-wrap id="T1" position="float" orientation="portrait"><label>Table 1a.</label><caption><p>Chaetotaxy of <italic><tp:taxon-name><tp:taxon-name-part taxon-name-part-type="genus" reg="Endonura">Endonura</tp:taxon-name-part> <tp:taxon-name-part taxon-name-part-type="species" reg="longirostris">longirostris</tp:taxon-name-part></tp:taxon-name></italic> sp. n.: cephalic chaetotaxy dorsal side.</p></caption><table id="TID0EKPAG" rules="all"><tbody><tr><th rowspan="1" colspan="1">Tubercle</th><th rowspan="1" colspan="1">Number of chaetae</th><th rowspan="1" colspan="1">Types of chaetae</th><th rowspan="1" colspan="1">Names of chaetae</th></tr><tr><td rowspan="1" colspan="1">
              <abbrev xmlns:xlink="http://www.w3.org/1999/xlink" xlink:title="clypeal" id="ABBRID0EIWAI" xlink:type="simple">Cl</abbrev>
            </td><td rowspan="1" colspan="1">4</td><td rowspan="1" colspan="1">
              <abbrev xmlns:xlink="http://www.w3.org/1999/xlink" xlink:title="long macrochaeta" id="ABBRID0ETWAI" xlink:type="simple">Ml</abbrev>
              <break/> <abbrev xmlns:xlink="http://www.w3.org/1999/xlink" xlink:title="mesochaeta" id="ABBRID0EZWAI" xlink:type="simple">me</abbrev></td><td rowspan="1" colspan="1">F<break/> G</td></tr><tr><td rowspan="1" colspan="1">
              <abbrev xmlns:xlink="http://www.w3.org/1999/xlink" xlink:title="antenno–frontal" id="ABBRID0EHXAI" xlink:type="simple">Af</abbrev>
            </td><td rowspan="1" colspan="1">8</td><td rowspan="1" colspan="1">
              <abbrev xmlns:xlink="http://www.w3.org/1999/xlink" xlink:title="long macrochaeta" id="ABBRID0ESXAI" xlink:type="simple">Ml</abbrev>
              <break/> <abbrev xmlns:xlink="http://www.w3.org/1999/xlink" xlink:title="short macrochaeta" id="ABBRID0EYXAI" xlink:type="simple">Mc</abbrev><break/> <abbrev xmlns:xlink="http://www.w3.org/1999/xlink" xlink:title="very short macrochaeta" id="ABBRID0E4XAI" xlink:type="simple">Mcc</abbrev> or <abbrev xmlns:xlink="http://www.w3.org/1999/xlink" xlink:title="microchaeta" id="ABBRID0EBYAI" xlink:type="simple">mi</abbrev><break/> <abbrev xmlns:xlink="http://www.w3.org/1999/xlink" xlink:title="microchaeta" id="ABBRID0EGYAI" xlink:type="simple">mi</abbrev></td><td rowspan="1" colspan="1">B<break/> A<break/> C<break/> D</td></tr><tr><td rowspan="1" colspan="1">
              <abbrev xmlns:xlink="http://www.w3.org/1999/xlink" xlink:title="ocular" id="ABBRID0EYYAI" xlink:type="simple">Oc</abbrev>
            </td><td rowspan="1" colspan="1">3</td><td rowspan="1" colspan="1">
              <abbrev xmlns:xlink="http://www.w3.org/1999/xlink" xlink:title="long macrochaeta" id="ABBRID0EDZAI" xlink:type="simple">Ml</abbrev>
              <break/> <abbrev xmlns:xlink="http://www.w3.org/1999/xlink" xlink:title="short macrochaeta" id="ABBRID0EJZAI" xlink:type="simple">Mc</abbrev><break/> <abbrev xmlns:xlink="http://www.w3.org/1999/xlink" xlink:title="very short macrochaeta" id="ABBRID0EOZAI" xlink:type="simple">Mcc</abbrev></td><td rowspan="1" colspan="1">Ocm<break/> Ocp<break/> Oca</td></tr><tr><td rowspan="1" colspan="1">
              <abbrev xmlns:xlink="http://www.w3.org/1999/xlink" xlink:title="dorsointernal" id="ABBRID0E5ZAI" xlink:type="simple">Di</abbrev>
            </td><td rowspan="1" colspan="1">2</td><td rowspan="1" colspan="1">
              <abbrev xmlns:xlink="http://www.w3.org/1999/xlink" xlink:title="long macrochaeta" id="ABBRID0EJ1AI" xlink:type="simple">Ml</abbrev>
              <break/> <abbrev xmlns:xlink="http://www.w3.org/1999/xlink" xlink:title="very short macrochaeta" id="ABBRID0EP1AI" xlink:type="simple">Mcc</abbrev></td><td rowspan="1" colspan="1">Di1<break/> Di2</td></tr><tr><td rowspan="1" colspan="1">
              <abbrev xmlns:xlink="http://www.w3.org/1999/xlink" xlink:title="dorsoexternal" id="ABBRID0E41AI" xlink:type="simple">De</abbrev>
            </td><td rowspan="1" colspan="1">2</td><td rowspan="1" colspan="1">
              <abbrev xmlns:xlink="http://www.w3.org/1999/xlink" xlink:title="short macrochaeta" id="ABBRID0EI2AI" xlink:type="simple">Mc</abbrev>
              <break/> <abbrev xmlns:xlink="http://www.w3.org/1999/xlink" xlink:title="very short macrochaeta" id="ABBRID0EO2AI" xlink:type="simple">Mcc</abbrev></td><td rowspan="1" colspan="1">De1<break/> De2</td></tr><tr><td rowspan="1" colspan="1">
              <abbrev xmlns:xlink="http://www.w3.org/1999/xlink" xlink:title="dorsolateral" id="ABBRID0E32AI" xlink:type="simple">Dl</abbrev>
            </td><td rowspan="1" colspan="1">4</td><td rowspan="1" colspan="1">
              <abbrev xmlns:xlink="http://www.w3.org/1999/xlink" xlink:title="long macrochaeta" id="ABBRID0EH3AI" xlink:type="simple">Ml</abbrev>
              <break/> <abbrev xmlns:xlink="http://www.w3.org/1999/xlink" xlink:title="short macrochaeta" id="ABBRID0EN3AI" xlink:type="simple">Mc</abbrev> or <abbrev xmlns:xlink="http://www.w3.org/1999/xlink" xlink:title="very short macrochaeta" id="ABBRID0ER3AI" xlink:type="simple">Mcc</abbrev><break/> <abbrev xmlns:xlink="http://www.w3.org/1999/xlink" xlink:title="microchaeta" id="ABBRID0EW3AI" xlink:type="simple">mi</abbrev></td><td rowspan="1" colspan="1">Dl5<break/> Dl1<break/> Dl2, Dl4</td></tr><tr><td rowspan="1" colspan="1">(<abbrev xmlns:xlink="http://www.w3.org/1999/xlink" xlink:title="lateral" id="ABBRID0EG4AI" xlink:type="simple">L</abbrev>+<abbrev xmlns:xlink="http://www.w3.org/1999/xlink" xlink:title="subocular" id="ABBRID0EK4AI" xlink:type="simple">So</abbrev>)</td><td rowspan="1" colspan="1">8</td><td rowspan="1" colspan="1">
              <abbrev xmlns:xlink="http://www.w3.org/1999/xlink" xlink:title="long macrochaeta" id="ABBRID0EV4AI" xlink:type="simple">Ml</abbrev>
              <break/> <abbrev xmlns:xlink="http://www.w3.org/1999/xlink" xlink:title="microchaeta" id="ABBRID0E24AI" xlink:type="simple">mi</abbrev><break/> <abbrev xmlns:xlink="http://www.w3.org/1999/xlink" xlink:title="mesochaeta" id="ABBRID0EA5AI" xlink:type="simple">me</abbrev></td><td rowspan="1" colspan="1">L1, L4, So1<break/> L2<break/> So3–6</td></tr></tbody></table></table-wrap></tp:treatment-sec><ref-list><ref id="B24"><mixed-citation xmlns:xlink="http://www.w3.org/1999/xlink" xlink:type="simple">
          <person-group><name name-style="western"><surname>Smolis</surname><given-names>A</given-names></name><name name-style="western"><surname>Kahrarian</surname><given-names>M</given-names></name><name name-style="western"><surname>Piwnik</surname><given-names>A</given-names></name><name name-style="western"><surname>Skarżyński</surname><given-names>D</given-names></name></person-group> (<year>2016a</year>) <article-title><italic><tp:taxon-name><tp:taxon-name-part taxon-name-part-type="genus">Endonura</tp:taxon-name-part></tp:taxon-name></italic> Cassagnau in Iran, with a key of the genus (<tp:taxon-name><tp:taxon-name-part taxon-name-part-type="order">Collembola</tp:taxon-name-part></tp:taxon-name>, <tp:taxon-name><tp:taxon-name-part taxon-name-part-type="family">Neanuridae</tp:taxon-name-part></tp:taxon-name>, <tp:taxon-name><tp:taxon-name-part taxon-name-part-type="subfamily">Neanurinae</tp:taxon-name-part></tp:taxon-name>).</article-title> <source>ZooKeys</source> <volume>553</volume>: <fpage>53</fpage>–<lpage>71</lpage>. <ext-link xlink:type="simple" ext-link-type="doi" xlink:href="10.3897/zookeys.553.6009">https://doi.org/10.3897/zookeys.553.6009</ext-link></mixed-citation></ref></ref-list></tp:taxon-treatment>
